# Supplementary material for: ﻿Circumscription of the sclerolobii group of Amblycerus Thunberg (Coleoptera, Chrysomelidae, Bruchinae) with descriptions of four new species and a revision of the species groups of the genus
Source: Zookeys. 2025 Sep 19;1252:35–67. doi: 10.3897/zookeys.1252.144951 (PMC12475921; doi:10.3897/zookeys.1252.144951)
Supplement: XML Treatment for Amblycerus truncatus [file zookeys.1252.144951-treatment1.xml]

<!DOCTYPE tp:taxon-treatment
  PUBLIC "-//TaxonX//DTD Taxonomic Treatment Publishing DTD v0 20100105//EN" "tax-treatment-NSO.dtd">
<tp:taxon-treatment xmlns:tp="http://www.plazi.org/taxpub"><tp:treatment-meta><kwd-group><label>Taxon classification</label><kwd>
                <named-content content-type="kingdom">Animalia</named-content>
              </kwd><kwd>
                <named-content content-type="order">Coleoptera</named-content>
              </kwd><kwd>
                <named-content content-type="family">Chrysomelidae</named-content>
              </kwd></kwd-group><mixed-citation publication-type="journal"><person-group><name><surname>Ribeiro-Costa</surname><given-names>Cibele Stramare</given-names></name><name><surname>Morse</surname><given-names>Geoffrey E.</given-names></name></person-group><article-title>﻿Circumscription of the <italic><tp:taxon-name><tp:taxon-name-part taxon-name-part-type="genus" reg="Amblycerus"/><tp:taxon-name-part taxon-name-part-type="species" reg="sclerolobii">sclerolobii</tp:taxon-name-part></tp:taxon-name></italic> group of <italic><tp:taxon-name><tp:taxon-name-part taxon-name-part-type="genus" reg="Amblycerus">Amblycerus</tp:taxon-name-part></tp:taxon-name></italic> Thunberg (<tp:taxon-name><tp:taxon-name-part taxon-name-part-type="order">Coleoptera</tp:taxon-name-part></tp:taxon-name>, <tp:taxon-name><tp:taxon-name-part taxon-name-part-type="family">Chrysomelidae</tp:taxon-name-part></tp:taxon-name>, <tp:taxon-name><tp:taxon-name-part taxon-name-part-type="subfamily">Bruchinae</tp:taxon-name-part></tp:taxon-name>) with descriptions of four new species and a revision of the species groups of the genus</article-title><source>Zookeys</source><day>19</day><month>09</month><year>2025</year><volume>1252</volume><fpage>35</fpage><lpage>67</lpage><pub-id pub-id-type="doi">10.3897/zookeys.1252.144951</pub-id></mixed-citation></tp:treatment-meta><tp:nomenclature><label>﻿</label><tp:taxon-name><object-id xmlns:xlink="http://www.w3.org/1999/xlink" content-type="arpha" xlink:type="simple">1E5DF499-BB5C-5056-8285-F989AEB90B32</object-id>
              <tp:taxon-name-part taxon-name-part-type="genus" reg="Amblycerus">Amblycerus</tp:taxon-name-part>
              <tp:taxon-name-part taxon-name-part-type="species" reg="truncatus">truncatus</tp:taxon-name-part>
              <object-id xmlns:xlink="http://www.w3.org/1999/xlink" content-type="zoobank" xlink:type="simple">https://zoobank.org/2D9F3E39-7DE3-4D91-8C60-C5BF2E373E84</object-id>
            </tp:taxon-name><tp:taxon-authority>Ribeiro-Costa</tp:taxon-authority><tp:taxon-status xmlns:xlink="http://www.w3.org/1999/xlink" xlink:type="simple">sp. nov.</tp:taxon-status><xref ref-type="fig" rid="F1">Figs 1A–H</xref><xref ref-type="fig" rid="F2">, 2A, B</xref><xref ref-type="table" rid="T1">; Table 1</xref></tp:nomenclature><tp:treatment-sec sec-type="type material" id="SECID0E5SBG"><title>Type material.</title><p><bold><italic>Holotype</italic></bold> • Deposited in <named-content xmlns:xlink="http://www.w3.org/1999/xlink" content-type="dwc:institutional_code" xlink:title="Coleção de Entomologia Pe. J. S. Moure, Departamento de Zoologia, Universidade Federal do Paraná" xlink:href="http://grbio.org/institution/universidade-federal-do-parana-colecao-de-entomologia-pe-jesus-santiago-moure" xlink:type="simple">DZUP</named-content> with labels: Sinop-MT-Brasil\ 12-14/I/2000\ Caseiro, F.T. col., [white label, printed in black]; Planta hospedeira\ <italic><tp:taxon-name><tp:taxon-name-part taxon-name-part-type="genus" reg="Dimorphandra">Dimorphandra</tp:taxon-name-part> <tp:taxon-name-part taxon-name-part-type="species" reg="macrostachya">macrostachya</tp:taxon-name-part></tp:taxon-name></italic> [white label, printed in black]; HOLOTYPE\ <italic><tp:taxon-name><tp:taxon-name-part taxon-name-part-type="genus" reg="Amblycerus">Amblycerus</tp:taxon-name-part> <tp:taxon-name-part taxon-name-part-type="species" reg="truncatus">truncatus</tp:taxon-name-part></tp:taxon-name></italic>\ Ribeiro-Costa, [white label with red margin, printed in black]. <bold><italic>Paratypes</italic></bold> • (<italic>n</italic> = 5) with the same data as holotype, PARATYPE\ <italic><tp:taxon-name><tp:taxon-name-part taxon-name-part-type="genus" reg="Amblycerus">Amblycerus</tp:taxon-name-part> <tp:taxon-name-part taxon-name-part-type="species" reg="truncatus">truncatus</tp:taxon-name-part></tp:taxon-name></italic>\ Ribeiro-Costa [white label with yellow margin, printed in black]. Two paratypes deposited in <named-content xmlns:xlink="http://www.w3.org/1999/xlink" content-type="dwc:institutional_code" xlink:title="Coleção de Entomologia Pe. J. S. Moure, Departamento de Zoologia, Universidade Federal do Paraná" xlink:href="http://grbio.org/institution/universidade-federal-do-parana-colecao-de-entomologia-pe-jesus-santiago-moure" xlink:type="simple">DZUP</named-content> and three paratypes in USDC.</p></tp:treatment-sec><tp:treatment-sec sec-type="diagnosis" id="SECID0EXUBG"><title>Diagnosis.</title><p><italic><tp:taxon-name><tp:taxon-name-part taxon-name-part-type="genus" reg="Amblycerus">Amblycerus</tp:taxon-name-part> <tp:taxon-name-part taxon-name-part-type="species" reg="truncatus">truncatus</tp:taxon-name-part></tp:taxon-name></italic> Ribeiro-Costa, sp. nov. is the unique species in the group <italic><tp:taxon-name><tp:taxon-name-part taxon-name-part-type="genus" reg="Amblycerus"/><tp:taxon-name-part taxon-name-part-type="species" reg="sclerolobii">sclerolobii</tp:taxon-name-part></tp:taxon-name></italic> with truncate scutellum at apex (Fig. <xref ref-type="fig" rid="F1">1B</xref>) and can easily be identified by this character; the other species in the group have scutellum tridentate, with all teeth the same size. The internal characters of male genitalia also distinguish this species, mainly the unique sclerite at <abbrev xmlns:xlink="http://www.w3.org/1999/xlink" xlink:title="apical region" id="ABBRID0EWVBG" xlink:type="simple">AR</abbrev> of internal sac U-shaped inverted with the stems further apart or only the transverse part of the U (Fig. <xref ref-type="fig" rid="F2">2A</xref>).</p><fig id="F1" position="float" orientation="portrait"><object-id xmlns:xlink="http://www.w3.org/1999/xlink" content-type="doi" xlink:type="simple">10.3897/zookeys.1252.144951.figure1</object-id><object-id xmlns:xlink="http://www.w3.org/1999/xlink" content-type="arpha" xlink:type="simple">1F030D3B-D3A9-563E-B2CA-22E661F013D3</object-id><label>Figure 1.</label><caption><p><italic><tp:taxon-name><tp:taxon-name-part taxon-name-part-type="genus" reg="Amblycerus">Amblycerus</tp:taxon-name-part> <tp:taxon-name-part taxon-name-part-type="species" reg="truncatus">truncatus</tp:taxon-name-part></tp:taxon-name></italic> Ribeiro-Costa, sp. nov.: <bold>A</bold> dorsal view <bold>B</bold> scutellum <bold>C</bold> punctures on lateral areas of pronotum <bold>D</bold> ventral view <bold>E</bold> head frontal view <bold>F</bold> lateral view <bold>G</bold> male pygidium <bold>H</bold> female pygidium. Scale bars: 1.0 mm.</p></caption><graphic xmlns:xlink="http://www.w3.org/1999/xlink" xlink:href="zookeys-1252-035_article-144951__-g001.jpg" position="float" orientation="portrait" xlink:type="simple" id="oo_1419222.jpg"><uri content-type="original_file" xlink:type="simple">https://binary.pensoft.net/fig/1419222</uri></graphic></fig><fig id="F2" position="float" orientation="portrait"><object-id xmlns:xlink="http://www.w3.org/1999/xlink" content-type="doi" xlink:type="simple">10.3897/zookeys.1252.144951.figure2</object-id><object-id xmlns:xlink="http://www.w3.org/1999/xlink" content-type="arpha" xlink:type="simple">6D1B93BD-67BA-56DF-968C-9DFF411E3946</object-id><label>Figure 2.</label><caption><p><italic><tp:taxon-name><tp:taxon-name-part taxon-name-part-type="genus" reg="Amblycerus">Amblycerus</tp:taxon-name-part> <tp:taxon-name-part taxon-name-part-type="species" reg="truncatus">truncatus</tp:taxon-name-part></tp:taxon-name></italic> Ribeiro-Costa, sp. nov.: <bold>A</bold> median lobe of male genitalia <bold>B</bold> tegmen of male genitalia <bold>a</bold> intraspecific variation. Scale bar: 0.5 mm.</p></caption><graphic xmlns:xlink="http://www.w3.org/1999/xlink" xlink:href="zookeys-1252-035_article-144951__-g002.jpg" position="float" orientation="portrait" xlink:type="simple" id="oo_1419223.jpg"><uri content-type="original_file" xlink:type="simple">https://binary.pensoft.net/fig/1419223</uri></graphic></fig></tp:treatment-sec><tp:treatment-sec sec-type="description" id="SECID0EEYBG"><title>Description</title><p>. <bold><italic>Dimensions</italic></bold>: <abbrev xmlns:xlink="http://www.w3.org/1999/xlink" xlink:title="body length" id="ABBRID0ENYBG" xlink:type="simple">BL</abbrev>: 7.50–8.10 mm (x̄ = 7.86 mm; <italic>n</italic> = 6); <abbrev xmlns:xlink="http://www.w3.org/1999/xlink" xlink:title="body width" id="ABBRID0ETYBG" xlink:type="simple">BW</abbrev>: 4.70–5.00 mm (x̄ = 4.92 mm; <italic>n</italic> = 6)</p><p><bold><italic>Integument color</italic></bold>: Reddish brown in following areas: first two antennomeres, apex of clypeus, labrum, pronotum, elytra, pygidium, metanepisternum, abdominal ventrites on lateral areas and first, middle legs and hind coxae. Dark brown: part of head, antennomeres except first two, thorax ventrites, abdominal ventrites on middle region and hind leg except coxae. Sometimes specimens entirely darker or paler but in general keep the contrast of colors, at least on antennomeres.</p><p><bold><italic>Vestiture</italic></bold>: Dorsum covered with yellowish pubescence evenly distributed, sometimes whitish on darker integument; pygidium sometimes with faint dense median line of setae.</p><p><bold><italic>Head</italic></bold>: Covered with fine and dense punctures, except clypeus at apex and middle to apex of labrum; punctures gently finer on vertex and coarser on clypeus. Frons convex, frontal carina absent, finely punctate or smooth line on midline, sometimes evanescent basally. Eye coarsely faceted, strongly prominent laterally. Ocular index 4.2; ocular <italic>sinus</italic> 0.1 of the eye length in lateral view; postocular lobe 0.2 the eye length. Antennae with antennomeres elongate except 2 ~ 1/3 the length of 1, moderately serrate from antennomeres 4–10; 11 elongate-acuminate. Frontoclypeal suture conspicuous. <bold><italic>Prothorax</italic></bold>: Pronotum semicircular, disk moderately convex, with lateral margins moderately arcuate in dorsal view, median basal lobe delimited, not carinate; cervical sulcus on 1/3 lateral reaching cervical boss with trichobothria; disc with fine and dense punctures, moderately coarse punctures on lateral areas; lateral carina almost reaching the anterior margin of pronotum. Prosternal process narrow, apex slightly expanded and gently beyond anterior coxae. <bold><italic>Mesothorax and metathorax</italic></bold>: Scutellum 1.3 longer than wide with truncate apex. Elytron 2.6 × longer than wide; striae composed of fine punctures joined in lines; all free apically except third and eighth joined; strial intervals only with fine punctures, somewhat flat medially, truncate apically. Mesoventrite truncate apically. Metanepisternum with only fine punctures, lacking striate file; metepisternal sulcus forming right angle, vertical axis not reaching the margin of metepisternum, longitudinal axis less than a half the length of metepisternum. Metaventrite with dense and fine punctures, without coarse punctures, not protuberant between mid coxae, median sulcus extending laterally a half or more than a half the length of metaventrite. Hind coxae with fine dense punctures; moderately coarse, sparse punctures on distal two-thirds. Hind femur slender, ~ 2.82 × longer than wide. Hind tibia with coronal denticles of about equal length; lateral spur ~ 2.36 × the length of median spur. First tarsomere ~ 1.20 the length of lateral spur and 2.84 × the length of median spur. <bold><italic>Abdomen</italic></bold>: Pygidium basal 1/3 covered by the elytra, with moderately coarse and dense punctures, apex subtruncate in males and subacute in females. Ventrites with moderately coarse, sparse punctures on lateral areas, last ventrite longer than ventrive IV, gently emarginate in male, rounded in female.</p><p><bold><italic>Male terminalia</italic></bold>: Tergite VIII subsquare, subtruncate at apex. Median lobe ~ 3.95 × its widest at apical region; dorsal valve 0.73 × wider than long, subtriangular, lateral margins gently curved, apex rounded; ventral valve 1.59 × wider than long, lateral margins emarginate, apex acute. Armature of internal sac, <abbrev xmlns:xlink="http://www.w3.org/1999/xlink" xlink:title="apical region" id="ABBRID0EA1BG" xlink:type="simple">AR</abbrev> with one sclerite U- shaped inverted with the stems further apart or only the transverse part of the U. <abbrev xmlns:xlink="http://www.w3.org/1999/xlink" xlink:title="median region" id="ABBRID0EE1BG" xlink:type="simple">MR</abbrev> with a pair of long, laminar, straight sclerites, outer margin serrate along its middle apical 0.5 length; wishbone-shaped sclerite 0.42 as long as the laminar sclerites length, gently curved, apex projected, subtruncate in lateral view or wishbone-shaped sclerite with similar form, less than half its length. <abbrev xmlns:xlink="http://www.w3.org/1999/xlink" xlink:title="basal region" id="ABBRID0EI1BG" xlink:type="simple">BR</abbrev> with one sclerite with long stems gradually approximates. Tegmen with lateral lobes cleft to 1/12 of their length, strongly expanded laterally.</p></tp:treatment-sec><tp:treatment-sec sec-type="etymology" id="SECID0EM1BG"><title>Etymology.</title><p>The specific name, an adjective in the nominative case, is Latin for truncate in reference to the shape of the scutellum of this species.</p></tp:treatment-sec><tp:treatment-sec sec-type="distribution" id="SECID0ER1BG"><title>Distribution.</title><p>Brazil (Mato Grosso-Sinop)</p></tp:treatment-sec><tp:treatment-sec sec-type="host" id="SECID0EW1BG"><title>Host plant.</title><p><tp:taxon-name><tp:taxon-name-part taxon-name-part-type="family">Fabaceae</tp:taxon-name-part></tp:taxon-name>: <italic><tp:taxon-name><tp:taxon-name-part taxon-name-part-type="genus" reg="Dimorphandra">Dimorphandra</tp:taxon-name-part> <tp:taxon-name-part taxon-name-part-type="species" reg="macrostachya">macrostachya</tp:taxon-name-part></tp:taxon-name></italic> Benth.</p></tp:treatment-sec><tp:treatment-sec><!--Section generated to contain objects referenced in tp:taxon-treatment.--><table-wrap id="T1" position="float" orientation="portrait"><label>Table 1.</label><caption><p>Species of the <italic><tp:taxon-name><tp:taxon-name-part taxon-name-part-type="genus" reg="Amblycerus"/><tp:taxon-name-part taxon-name-part-type="species" reg="sclerolobii">sclerolobii</tp:taxon-name-part></tp:taxon-name></italic> group of <italic><tp:taxon-name><tp:taxon-name-part taxon-name-part-type="genus" reg="Amblycerus">Amblycerus</tp:taxon-name-part></tp:taxon-name></italic> studied in this paper and the excluded species, their distribution and host plants. (-) Excluded species, (*) New record.</p></caption><table id="TID0E35AI" rules="all"><tbody><tr><th rowspan="1" colspan="1">Species</th><th rowspan="1" colspan="1">Distribution</th><th rowspan="1" colspan="1">Host plants</th></tr><tr><td rowspan="1" colspan="1"><italic><tp:taxon-name><tp:taxon-name-part taxon-name-part-type="genus" reg="Amblycerus">A.</tp:taxon-name-part> <tp:taxon-name-part taxon-name-part-type="species" reg="truncatus">truncatus</tp:taxon-name-part></tp:taxon-name></italic> sp. nov.</td><td rowspan="1" colspan="1">Brazil (Mato Grosso-Sinop)</td><td rowspan="1" colspan="1"><italic><tp:taxon-name><tp:taxon-name-part taxon-name-part-type="genus" reg="Dimorphandra">Dimorphandra</tp:taxon-name-part> <tp:taxon-name-part taxon-name-part-type="species" reg="macrostachya">macrostachya</tp:taxon-name-part></tp:taxon-name></italic> (<tp:taxon-name><tp:taxon-name-part taxon-name-part-type="family">Fabaceae</tp:taxon-name-part></tp:taxon-name>)</td></tr><tr><td rowspan="1" colspan="1"><italic><tp:taxon-name><tp:taxon-name-part taxon-name-part-type="genus" reg="Amblycerus">A.</tp:taxon-name-part> <tp:taxon-name-part taxon-name-part-type="species" reg="falcorostrus">falcorostrus</tp:taxon-name-part></tp:taxon-name></italic> sp. nov.</td><td rowspan="1" colspan="1">Brazil (Amazonas-Manaus)</td><td rowspan="1" colspan="1">Unknown</td></tr><tr><td rowspan="1" colspan="1"><italic><tp:taxon-name><tp:taxon-name-part taxon-name-part-type="genus" reg="Amblycerus">A.</tp:taxon-name-part> <tp:taxon-name-part taxon-name-part-type="species" reg="biacutus">biacutus</tp:taxon-name-part></tp:taxon-name></italic> sp. nov.</td><td rowspan="1" colspan="1">Brazil (Amazonas-Manaus)</td><td rowspan="1" colspan="1"><italic><tp:taxon-name><tp:taxon-name-part taxon-name-part-type="genus" reg="Stryphnodendron">Stryphnodendron</tp:taxon-name-part></tp:taxon-name></italic> sp. (<tp:taxon-name><tp:taxon-name-part taxon-name-part-type="family">Fabaceae</tp:taxon-name-part></tp:taxon-name>)</td></tr><tr><td rowspan="1" colspan="1"><italic><tp:taxon-name><tp:taxon-name-part taxon-name-part-type="genus" reg="Amblycerus">A.</tp:taxon-name-part> <tp:taxon-name-part taxon-name-part-type="species" reg="morsei">morsei</tp:taxon-name-part></tp:taxon-name></italic> sp. nov.</td><td rowspan="1" colspan="1">Brazil (Amazonas-Manaus)</td><td rowspan="1" colspan="1"><italic><tp:taxon-name><tp:taxon-name-part taxon-name-part-type="genus" reg="Dinizia">Dinizia</tp:taxon-name-part> <tp:taxon-name-part taxon-name-part-type="species" reg="excelsa">excelsa</tp:taxon-name-part></tp:taxon-name></italic> (<tp:taxon-name><tp:taxon-name-part taxon-name-part-type="family">Fabaceae</tp:taxon-name-part></tp:taxon-name>)</td></tr><tr><td rowspan="1" colspan="1">
                <italic>
                  <tp:taxon-name><tp:taxon-name-part taxon-name-part-type="genus" reg="Amblycerus">A.</tp:taxon-name-part> <tp:taxon-name-part taxon-name-part-type="species" reg="manauara">manauara</tp:taxon-name-part></tp:taxon-name>
                </italic>
              </td><td rowspan="1" colspan="1">Brazil (Amazonas-Manaus)</td><td rowspan="1" colspan="1">Unknown</td></tr><tr><td rowspan="1" colspan="1">
                <italic>
                  <tp:taxon-name><tp:taxon-name-part taxon-name-part-type="genus" reg="Amblycerus">A.</tp:taxon-name-part> <tp:taxon-name-part taxon-name-part-type="species" reg="sclerolobii">sclerolobii</tp:taxon-name-part></tp:taxon-name>
                </italic>
              </td><td rowspan="1" colspan="1">Brazil (Amazonas-Estirão do Equador, Minas Gerais-Viçosa)</td><td rowspan="1" colspan="1"><italic><tp:taxon-name><tp:taxon-name-part taxon-name-part-type="genus" reg="Tachigali">Tachigali</tp:taxon-name-part> <tp:taxon-name-part taxon-name-part-type="species" reg="denudata">denudata</tp:taxon-name-part></tp:taxon-name></italic> (<tp:taxon-name><tp:taxon-name-part taxon-name-part-type="family">Fabaceae</tp:taxon-name-part></tp:taxon-name>), <italic><tp:taxon-name><tp:taxon-name-part taxon-name-part-type="genus" reg="Tachigali">Tachigali</tp:taxon-name-part></tp:taxon-name></italic> sp.</td></tr><tr><td rowspan="1" colspan="1">
                <italic>
                  <tp:taxon-name><tp:taxon-name-part taxon-name-part-type="genus" reg="Amblycerus">A.</tp:taxon-name-part> <tp:taxon-name-part taxon-name-part-type="species" reg="tachigaliae">tachigaliae</tp:taxon-name-part></tp:taxon-name>
                </italic>
              </td><td rowspan="1" colspan="1">Panama (Barro Colorado Isl., Colón*), Brazil* (Amazonas- Manaus)</td><td rowspan="1" colspan="1"><italic><tp:taxon-name><tp:taxon-name-part taxon-name-part-type="genus" reg="Tachigali">Tachigali</tp:taxon-name-part> <tp:taxon-name-part taxon-name-part-type="species" reg="versicolor">versicolor</tp:taxon-name-part></tp:taxon-name></italic> (<tp:taxon-name><tp:taxon-name-part taxon-name-part-type="family">Fabaceae</tp:taxon-name-part></tp:taxon-name>)</td></tr><tr><td rowspan="1" colspan="1">
                <italic>
                  <tp:taxon-name><tp:taxon-name-part taxon-name-part-type="genus" reg="Amblycerus">A.</tp:taxon-name-part> <tp:taxon-name-part taxon-name-part-type="species" reg="kingsolveri">kingsolveri</tp:taxon-name-part></tp:taxon-name>
                </italic>
              </td><td rowspan="1" colspan="1">Brazil (Amazonas-Manaus-Rio Tarumã Mirim)</td><td rowspan="1" colspan="1">Unknown</td></tr><tr><td rowspan="1" colspan="1">
                <italic>
                  <tp:taxon-name><tp:taxon-name-part taxon-name-part-type="genus" reg="Amblycerus">A.</tp:taxon-name-part> <tp:taxon-name-part taxon-name-part-type="species" reg="marinonii">marinonii</tp:taxon-name-part></tp:taxon-name>
                </italic>
              </td><td rowspan="1" colspan="1">Brazil (Mato Grosso-Cuiabá, Goiás-Dianópolis, Barro Alto*)</td><td rowspan="1" colspan="1"><italic><tp:taxon-name><tp:taxon-name-part taxon-name-part-type="genus" reg="Tachigali">Tachigali</tp:taxon-name-part> <tp:taxon-name-part taxon-name-part-type="species" reg="rubiginosa">rubiginosa</tp:taxon-name-part></tp:taxon-name></italic> (<tp:taxon-name><tp:taxon-name-part taxon-name-part-type="family">Fabaceae</tp:taxon-name-part></tp:taxon-name>)</td></tr><tr><td rowspan="1" colspan="1">
                <italic>
                  <tp:taxon-name><tp:taxon-name-part taxon-name-part-type="genus" reg="Amblycerus">A.</tp:taxon-name-part> <tp:taxon-name-part taxon-name-part-type="species" reg="bicolor">bicolor</tp:taxon-name-part></tp:taxon-name>
                </italic>
              </td><td rowspan="1" colspan="1">Brazil (Para), Suriname, French Guiana</td><td rowspan="1" colspan="1"><tp:taxon-name><tp:taxon-name-part taxon-name-part-type="genus" reg="Cassia">Cassia</tp:taxon-name-part></tp:taxon-name> sp. (<tp:taxon-name><tp:taxon-name-part taxon-name-part-type="family">Fabaceae</tp:taxon-name-part></tp:taxon-name>)</td></tr></tbody></table></table-wrap></tp:treatment-sec></tp:taxon-treatment>
