# Supplementary material for: ﻿Circumscription of the sclerolobii group of Amblycerus Thunberg (Coleoptera, Chrysomelidae, Bruchinae) with descriptions of four new species and a revision of the species groups of the genus
Source: Zookeys. 2025 Sep 19;1252:35–67. doi: 10.3897/zookeys.1252.144951 (PMC12475921; doi:10.3897/zookeys.1252.144951)
Supplement: XML Treatment for Amblycerus morsei [file zookeys.1252.144951-treatment4.xml]

<!DOCTYPE tp:taxon-treatment
  PUBLIC "-//TaxonX//DTD Taxonomic Treatment Publishing DTD v0 20100105//EN" "tax-treatment-NSO.dtd">
<tp:taxon-treatment xmlns:tp="http://www.plazi.org/taxpub"><tp:treatment-meta><kwd-group><label>Taxon classification</label><kwd>
                <named-content content-type="kingdom">Animalia</named-content>
              </kwd><kwd>
                <named-content content-type="order">Coleoptera</named-content>
              </kwd><kwd>
                <named-content content-type="family">Chrysomelidae</named-content>
              </kwd></kwd-group><mixed-citation publication-type="journal"><person-group><name><surname>Ribeiro-Costa</surname><given-names>Cibele Stramare</given-names></name><name><surname>Morse</surname><given-names>Geoffrey E.</given-names></name></person-group><article-title>﻿Circumscription of the <italic><tp:taxon-name><tp:taxon-name-part taxon-name-part-type="genus" reg="Amblycerus"/><tp:taxon-name-part taxon-name-part-type="species" reg="sclerolobii">sclerolobii</tp:taxon-name-part></tp:taxon-name></italic> group of <italic><tp:taxon-name><tp:taxon-name-part taxon-name-part-type="genus" reg="Amblycerus">Amblycerus</tp:taxon-name-part></tp:taxon-name></italic> Thunberg (<tp:taxon-name><tp:taxon-name-part taxon-name-part-type="order">Coleoptera</tp:taxon-name-part></tp:taxon-name>, <tp:taxon-name><tp:taxon-name-part taxon-name-part-type="family">Chrysomelidae</tp:taxon-name-part></tp:taxon-name>, <tp:taxon-name><tp:taxon-name-part taxon-name-part-type="subfamily">Bruchinae</tp:taxon-name-part></tp:taxon-name>) with descriptions of four new species and a revision of the species groups of the genus</article-title><source>Zookeys</source><day>19</day><month>09</month><year>2025</year><volume>1252</volume><fpage>35</fpage><lpage>67</lpage><pub-id pub-id-type="doi">10.3897/zookeys.1252.144951</pub-id></mixed-citation></tp:treatment-meta><tp:nomenclature><label>﻿</label><tp:taxon-name><object-id xmlns:xlink="http://www.w3.org/1999/xlink" content-type="arpha" xlink:type="simple">FF8B1728-FE5A-5B7D-AEA2-B755A5FAE490</object-id>
              <tp:taxon-name-part taxon-name-part-type="genus" reg="Amblycerus">Amblycerus</tp:taxon-name-part>
              <tp:taxon-name-part taxon-name-part-type="species" reg="morsei">morsei</tp:taxon-name-part>
              <object-id xmlns:xlink="http://www.w3.org/1999/xlink" content-type="zoobank" xlink:type="simple">https://zoobank.org/83E991C8-57CF-49B1-B7D2-F537854B55F1</object-id>
            </tp:taxon-name><tp:taxon-authority>Ribeiro-Costa</tp:taxon-authority><tp:taxon-status xmlns:xlink="http://www.w3.org/1999/xlink" xlink:type="simple">sp. nov.</tp:taxon-status><xref ref-type="fig" rid="F5">Fig. 5A–H</xref><xref ref-type="table" rid="T1">, Table 1</xref></tp:nomenclature><tp:treatment-sec sec-type="type material" id="SECID0EUPAI"><title>Type material.</title><p><bold><italic>Holotype</italic></bold> • Deposited in <named-content xmlns:xlink="http://www.w3.org/1999/xlink" content-type="dwc:institutional_code" xlink:title="Coleção de Entomologia Pe. J. S. Moure, Departamento de Zoologia, Universidade Federal do Paraná" xlink:href="http://grbio.org/institution/universidade-federal-do-parana-colecao-de-entomologia-pe-jesus-santiago-moure" xlink:type="simple">DZUP</named-content>, male, with labels: Brasil– AM, 80 Km N\ Manaus VI–VIII 1996\ <named-content xmlns:xlink="http://www.w3.org/1999/xlink" content-type="dwc:verbatimCoordinates" xlink:type="simple"><named-content content-type="geo-json" specific-use="{&#34;type&#34;:&#34;Point&#34;,&#34;coordinates&#34;:[-60.000000,-2.500000]}" id="NCID0EGQAI" xlink:type="simple">2°30'S, 60°00'W</named-content></named-content>\ C.W. Dick col. [white label, printed in black]; Larva consumindo semente de <tp:taxon-name><tp:taxon-name-part taxon-name-part-type="genus" reg="Dinizia">Dinizia</tp:taxon-name-part> <tp:taxon-name-part taxon-name-part-type="species" reg="excelsa">excelsa</tp:taxon-name-part></tp:taxon-name> [white label, printed in black], Biological Dynamics of\ Forest Fragments Project\ (<abbrev xmlns:xlink="http://www.w3.org/1999/xlink" xlink:title="Biological Dynamics of\ Forest Fragments Project\" id="ABBRID0EVQAI" xlink:type="simple">BDFFP</abbrev>) [white label, printed in black]. HOLOTYPE\ <italic><tp:taxon-name><tp:taxon-name-part taxon-name-part-type="genus" reg="Amblycerus">Amblycerus</tp:taxon-name-part> <tp:taxon-name-part taxon-name-part-type="species" reg="morsei">morsei</tp:taxon-name-part></tp:taxon-name></italic>\ Ribeiro-Costa [white label with red margin, printed in black]. <bold><italic>Paratypes</italic></bold> • (<italic>n</italic> = 19), same data as holotype, PARATYPE\ <italic><tp:taxon-name><tp:taxon-name-part taxon-name-part-type="genus" reg="Amblycerus">Amblycerus</tp:taxon-name-part> <tp:taxon-name-part taxon-name-part-type="species" reg="morsei">morsei</tp:taxon-name-part></tp:taxon-name></italic>\ Ribeiro-Costa [white label with yellow margin, printed in black]. Six deposited in <named-content xmlns:xlink="http://www.w3.org/1999/xlink" content-type="dwc:institutional_code" xlink:title="Coleção de Entomologia Pe. J. S. Moure, Departamento de Zoologia, Universidade Federal do Paraná" xlink:href="http://grbio.org/institution/universidade-federal-do-parana-colecao-de-entomologia-pe-jesus-santiago-moure" xlink:type="simple">DZUP</named-content>, two in <named-content xmlns:xlink="http://www.w3.org/1999/xlink" content-type="dwc:institutional_code" xlink:title="Museu de Zoologia da Universidade de São Paulo" xlink:href="http://grbio.org/institution/sao-paulo-museu-de-zoologia-da-universidade-de-sao-paulo" xlink:type="simple">MZSP</named-content>, two in <named-content xmlns:xlink="http://www.w3.org/1999/xlink" content-type="dwc:institutional_code" xlink:title="Museu Nacional, Universidade Federal do Rio de Janeiro" xlink:href="http://grbio.org/institution/museu-nacionaluniversidade-federal-de-rio-de-janeiro" xlink:type="simple">MNRJ</named-content>, three in <named-content xmlns:xlink="http://www.w3.org/1999/xlink" content-type="dwc:institutional_code" xlink:title="United States National Museum of Natural History" xlink:href="http://grbio.org/institution/smithsonian-institution-national-museum-natural-history-0" xlink:type="simple">USNM</named-content>, and six in <abbrev xmlns:xlink="http://www.w3.org/1999/xlink" xlink:title="University of San Diego" id="ABBRID0EESAI" xlink:type="simple">SDMC</abbrev>.</p></tp:treatment-sec><tp:treatment-sec sec-type="diagnosis" id="SECID0EISAI"><title>Diagnosis.</title><p>The main character to distinguish <italic><tp:taxon-name><tp:taxon-name-part taxon-name-part-type="genus" reg="Amblycerus">Amblycerus</tp:taxon-name-part> <tp:taxon-name-part taxon-name-part-type="species" reg="morsei">morsei</tp:taxon-name-part></tp:taxon-name></italic> Ribeiro-Costa, sp. nov. from others of the group is the unique strongly curved tooth-shaped sclerite at <abbrev xmlns:xlink="http://www.w3.org/1999/xlink" xlink:title="apical region" id="ABBRID0EZSAI" xlink:type="simple">AR</abbrev> (Fig. <xref ref-type="fig" rid="F5">5G</xref>). <italic><tp:taxon-name><tp:taxon-name-part taxon-name-part-type="genus" reg="Amblycerus">Amblycerus</tp:taxon-name-part> <tp:taxon-name-part taxon-name-part-type="species" reg="falcorostrus">falcorostrus</tp:taxon-name-part></tp:taxon-name></italic> Ribeiro-Costa &amp; Morse, sp. nov. and <italic><tp:taxon-name><tp:taxon-name-part taxon-name-part-type="genus" reg="Amblycerus">A.</tp:taxon-name-part> <tp:taxon-name-part taxon-name-part-type="species" reg="biacutus">biacutus</tp:taxon-name-part></tp:taxon-name></italic> Ribeiro-Costa, sp. nov. share a unique sclerite at <abbrev xmlns:xlink="http://www.w3.org/1999/xlink" xlink:title="apical region" id="ABBRID0EXTAI" xlink:type="simple">AR</abbrev> but their sclerites have projections for both sides (Figs <xref ref-type="fig" rid="F3">3F</xref>, <xref ref-type="fig" rid="F4">4F</xref>). However, in <italic><tp:taxon-name><tp:taxon-name-part taxon-name-part-type="genus" reg="Amblycerus">A.</tp:taxon-name-part> <tp:taxon-name-part taxon-name-part-type="species" reg="kingsolveri">kingsolveri</tp:taxon-name-part></tp:taxon-name></italic>, <italic><tp:taxon-name><tp:taxon-name-part taxon-name-part-type="genus" reg="Amblycerus">A.</tp:taxon-name-part> <tp:taxon-name-part taxon-name-part-type="species" reg="marinonii">marinonii</tp:taxon-name-part></tp:taxon-name></italic>, <italic><tp:taxon-name><tp:taxon-name-part taxon-name-part-type="genus" reg="Amblycerus">A.</tp:taxon-name-part> <tp:taxon-name-part taxon-name-part-type="species" reg="sclerolobii">sclerolobii</tp:taxon-name-part></tp:taxon-name></italic>, and <italic><tp:taxon-name><tp:taxon-name-part taxon-name-part-type="genus" reg="Amblycerus">A.</tp:taxon-name-part> <tp:taxon-name-part taxon-name-part-type="species" reg="tachigaliae">tachigaliae</tp:taxon-name-part></tp:taxon-name></italic> have one pair of sclerites (Figs <xref ref-type="fig" rid="F6">6H</xref>, <xref ref-type="fig" rid="F7">7G</xref>, <xref ref-type="fig" rid="F8">8F</xref>, <xref ref-type="fig" rid="F10">10G</xref>) and <italic><tp:taxon-name><tp:taxon-name-part taxon-name-part-type="genus" reg="Amblycerus">A.</tp:taxon-name-part> <tp:taxon-name-part taxon-name-part-type="species" reg="manauara">manauara</tp:taxon-name-part></tp:taxon-name></italic> has two pairs (Fig. <xref ref-type="fig" rid="F9">9F</xref>).</p><fig id="F5" position="float" orientation="portrait"><object-id xmlns:xlink="http://www.w3.org/1999/xlink" content-type="doi" xlink:type="simple">10.3897/zookeys.1252.144951.figure5</object-id><object-id xmlns:xlink="http://www.w3.org/1999/xlink" content-type="arpha" xlink:type="simple">7754EAB5-2145-5299-B299-ACE7637594E3</object-id><label>Figure 5.</label><caption><p><italic><tp:taxon-name><tp:taxon-name-part taxon-name-part-type="genus" reg="Amblycerus">Amblycerus</tp:taxon-name-part> <tp:taxon-name-part taxon-name-part-type="species" reg="morsei">morsei</tp:taxon-name-part></tp:taxon-name></italic> Ribeiro-Costa, sp. nov.: <bold>A</bold> dorsal view <bold>B</bold> scutellum <bold>C</bold> head frontal view <bold>D</bold> lateral view <bold>E</bold> male pygidium <bold>F</bold> female pygidium <bold>G</bold> median lobe of male genitalia <bold>H</bold> tegmen of male genitalia. Scale bars: 1.0 mm (<bold>A, C–F</bold>); 0.5 mm (<bold>B, G, H</bold>).</p></caption><graphic xmlns:xlink="http://www.w3.org/1999/xlink" xlink:href="zookeys-1252-035_article-144951__-g005.jpg" position="float" orientation="portrait" xlink:type="simple" id="oo_1419226.jpg"><uri content-type="original_file" xlink:type="simple">https://binary.pensoft.net/fig/1419226</uri></graphic></fig></tp:treatment-sec><tp:treatment-sec sec-type="description" id="SECID0E1XAI"><title>Description.</title><p>The description of <italic><tp:taxon-name><tp:taxon-name-part taxon-name-part-type="genus" reg="Amblycerus">A.</tp:taxon-name-part> <tp:taxon-name-part taxon-name-part-type="species" reg="morsei">morsei</tp:taxon-name-part></tp:taxon-name></italic> Ribeiro-Costa, sp. nov. is similar to <italic><tp:taxon-name><tp:taxon-name-part taxon-name-part-type="genus" reg="Amblycerus">A.</tp:taxon-name-part> <tp:taxon-name-part taxon-name-part-type="species" reg="truncatus">truncatus</tp:taxon-name-part></tp:taxon-name></italic> Ribeiro-Costa, sp. nov. except by the following characters.</p><p><bold><italic>Dimensions</italic></bold>: <abbrev xmlns:xlink="http://www.w3.org/1999/xlink" xlink:title="body length" id="ABBRID0E4YAI" xlink:type="simple">BL</abbrev>: 5.50–6.50 mm (x̄ = 5.89 mm; <italic>n</italic> = 10); <abbrev xmlns:xlink="http://www.w3.org/1999/xlink" xlink:title="body width" id="ABBRID0EDZAI" xlink:type="simple">BW</abbrev>: 3.30–3.70 mm (x̄ = 3.49 mm; <italic>n</italic> = 10).</p><p><bold><italic>Integument color</italic></bold>: Similar to color variations in <italic><tp:taxon-name><tp:taxon-name-part taxon-name-part-type="genus" reg="Amblycerus">A.</tp:taxon-name-part> <tp:taxon-name-part taxon-name-part-type="species" reg="truncatus">truncatus</tp:taxon-name-part></tp:taxon-name></italic> Ribeiro-Costa, sp. nov., some specimens darker or paler but in general keeping the contrast of colors. Antenna with the first two antennomeres reddish brown, the rest dark brown; sometimes entirely dark brown.</p><p><bold><italic>Vestiture</italic></bold>: Dorsum covered with yellowish pubescence evenly distributed, sometimes near elytral suture with whitish setae. Ventral region with whitish pubescence except abdominal ventrites with yellowish pubescence.</p><p><bold><italic>Head</italic></bold>: Frontal carina absent, finely punctate or sometimes less punctate on midline. Ocular index 4.54; ocular sinus 0.02 of the eye length in lateral view; postocular lobe 0.03 of the eye length. <bold><italic>Prothorax</italic></bold>: Pronotum with carina bordering the basal lobe and toward part of laterals; lateral carina ⅔ the length of pronotum. <bold><italic>Mesothorax and metathorax</italic></bold>: Scutellum ~ 1.5 × longer than wide with tridentate apex, all teeth the same size. Elytron 1.43 × longer than wide, subtruncate apically. Metanepisternal sulcus with the vertical axis reaching the margin of metepisternum, longitudinal axis ~ less or half the length of metepisternum. Hind femur ~ 2.76 × longer than wide. Hind tibia, lateral spur ~ 1.86 × the length of median spur. First tarsomere ~ 1.58 × the length of lateral spur and 2.93 × the length of median spur. Pygidium 1/3 or 1/2 covered by the elytra. <bold><italic>Abdomen</italic></bold>: Pygidium at apex truncate in males, emarginate in females. Last ventrite longer than ventrite IV, apex without differences between sexes. <bold><italic>Male genitalia</italic></bold>: Median lobe ~ 3.60 × its widest at apical region; dorsal valve 1.30 × wider than long, subtriangular, lateral margins almost straight, apex rounded ventral valve 1.3 × wider than long, lateral margins almost straight, apex acute; dorsal valve 0.73 × wider than long, subtriangular, lateral margins curved; ventral valve 1.59 × wider than long. Armature of internal sac, <abbrev xmlns:xlink="http://www.w3.org/1999/xlink" xlink:title="apical region" id="ABBRID0EV1AI" xlink:type="simple">AR</abbrev> with one strongly curved tooth-shaped sclerite. <abbrev xmlns:xlink="http://www.w3.org/1999/xlink" xlink:title="median region" id="ABBRID0EZ1AI" xlink:type="simple">MR</abbrev> with a pair of winding, laminar sclerites, outer margin serrate along its middle apical 1/2 length; wishbone-shaped sclerite 0.49 × as long as the laminar sclerites length, straight, apex enlarged and serrated in lateral view. Tegmen with lateral lobes cleft to 1/19 of their length.</p></tp:treatment-sec><tp:treatment-sec sec-type="etymology" id="SECID0E41AI"><title>Etymology.</title><p>The specific name is named in honor of Geoffrey E. Morse for his enthusiasm, dedication, and competence to the study of seed beetles.</p></tp:treatment-sec><tp:treatment-sec sec-type="distribution" id="SECID0EC2AI"><title>Distribution.</title><p>Brazil (Amazonas-Manaus).</p></tp:treatment-sec><tp:treatment-sec sec-type="host" id="SECID0EH2AI"><title>Host plant.</title><p><tp:taxon-name><tp:taxon-name-part taxon-name-part-type="family">Fabaceae</tp:taxon-name-part></tp:taxon-name>: <italic><tp:taxon-name><tp:taxon-name-part taxon-name-part-type="genus" reg="Dinizia">Dinizia</tp:taxon-name-part> <tp:taxon-name-part taxon-name-part-type="species" reg="excelsa">excelsa</tp:taxon-name-part></tp:taxon-name></italic> Ducke.</p></tp:treatment-sec><tp:treatment-sec><!--Section generated to contain objects referenced in tp:taxon-treatment.--><table-wrap id="T1" position="float" orientation="portrait"><label>Table 1.</label><caption><p>Species of the <italic><tp:taxon-name><tp:taxon-name-part taxon-name-part-type="genus" reg="Amblycerus"/><tp:taxon-name-part taxon-name-part-type="species" reg="sclerolobii">sclerolobii</tp:taxon-name-part></tp:taxon-name></italic> group of <italic><tp:taxon-name><tp:taxon-name-part taxon-name-part-type="genus" reg="Amblycerus">Amblycerus</tp:taxon-name-part></tp:taxon-name></italic> studied in this paper and the excluded species, their distribution and host plants. (-) Excluded species, (*) New record.</p></caption><table id="TID0E35AI" rules="all"><tbody><tr><th rowspan="1" colspan="1">Species</th><th rowspan="1" colspan="1">Distribution</th><th rowspan="1" colspan="1">Host plants</th></tr><tr><td rowspan="1" colspan="1"><italic><tp:taxon-name><tp:taxon-name-part taxon-name-part-type="genus" reg="Amblycerus">A.</tp:taxon-name-part> <tp:taxon-name-part taxon-name-part-type="species" reg="truncatus">truncatus</tp:taxon-name-part></tp:taxon-name></italic> sp. nov.</td><td rowspan="1" colspan="1">Brazil (Mato Grosso-Sinop)</td><td rowspan="1" colspan="1"><italic><tp:taxon-name><tp:taxon-name-part taxon-name-part-type="genus" reg="Dimorphandra">Dimorphandra</tp:taxon-name-part> <tp:taxon-name-part taxon-name-part-type="species" reg="macrostachya">macrostachya</tp:taxon-name-part></tp:taxon-name></italic> (<tp:taxon-name><tp:taxon-name-part taxon-name-part-type="family">Fabaceae</tp:taxon-name-part></tp:taxon-name>)</td></tr><tr><td rowspan="1" colspan="1"><italic><tp:taxon-name><tp:taxon-name-part taxon-name-part-type="genus" reg="Amblycerus">A.</tp:taxon-name-part> <tp:taxon-name-part taxon-name-part-type="species" reg="falcorostrus">falcorostrus</tp:taxon-name-part></tp:taxon-name></italic> sp. nov.</td><td rowspan="1" colspan="1">Brazil (Amazonas-Manaus)</td><td rowspan="1" colspan="1">Unknown</td></tr><tr><td rowspan="1" colspan="1"><italic><tp:taxon-name><tp:taxon-name-part taxon-name-part-type="genus" reg="Amblycerus">A.</tp:taxon-name-part> <tp:taxon-name-part taxon-name-part-type="species" reg="biacutus">biacutus</tp:taxon-name-part></tp:taxon-name></italic> sp. nov.</td><td rowspan="1" colspan="1">Brazil (Amazonas-Manaus)</td><td rowspan="1" colspan="1"><italic><tp:taxon-name><tp:taxon-name-part taxon-name-part-type="genus" reg="Stryphnodendron">Stryphnodendron</tp:taxon-name-part></tp:taxon-name></italic> sp. (<tp:taxon-name><tp:taxon-name-part taxon-name-part-type="family">Fabaceae</tp:taxon-name-part></tp:taxon-name>)</td></tr><tr><td rowspan="1" colspan="1"><italic><tp:taxon-name><tp:taxon-name-part taxon-name-part-type="genus" reg="Amblycerus">A.</tp:taxon-name-part> <tp:taxon-name-part taxon-name-part-type="species" reg="morsei">morsei</tp:taxon-name-part></tp:taxon-name></italic> sp. nov.</td><td rowspan="1" colspan="1">Brazil (Amazonas-Manaus)</td><td rowspan="1" colspan="1"><italic><tp:taxon-name><tp:taxon-name-part taxon-name-part-type="genus" reg="Dinizia">Dinizia</tp:taxon-name-part> <tp:taxon-name-part taxon-name-part-type="species" reg="excelsa">excelsa</tp:taxon-name-part></tp:taxon-name></italic> (<tp:taxon-name><tp:taxon-name-part taxon-name-part-type="family">Fabaceae</tp:taxon-name-part></tp:taxon-name>)</td></tr><tr><td rowspan="1" colspan="1">
                <italic>
                  <tp:taxon-name><tp:taxon-name-part taxon-name-part-type="genus" reg="Amblycerus">A.</tp:taxon-name-part> <tp:taxon-name-part taxon-name-part-type="species" reg="manauara">manauara</tp:taxon-name-part></tp:taxon-name>
                </italic>
              </td><td rowspan="1" colspan="1">Brazil (Amazonas-Manaus)</td><td rowspan="1" colspan="1">Unknown</td></tr><tr><td rowspan="1" colspan="1">
                <italic>
                  <tp:taxon-name><tp:taxon-name-part taxon-name-part-type="genus" reg="Amblycerus">A.</tp:taxon-name-part> <tp:taxon-name-part taxon-name-part-type="species" reg="sclerolobii">sclerolobii</tp:taxon-name-part></tp:taxon-name>
                </italic>
              </td><td rowspan="1" colspan="1">Brazil (Amazonas-Estirão do Equador, Minas Gerais-Viçosa)</td><td rowspan="1" colspan="1"><italic><tp:taxon-name><tp:taxon-name-part taxon-name-part-type="genus" reg="Tachigali">Tachigali</tp:taxon-name-part> <tp:taxon-name-part taxon-name-part-type="species" reg="denudata">denudata</tp:taxon-name-part></tp:taxon-name></italic> (<tp:taxon-name><tp:taxon-name-part taxon-name-part-type="family">Fabaceae</tp:taxon-name-part></tp:taxon-name>), <italic><tp:taxon-name><tp:taxon-name-part taxon-name-part-type="genus" reg="Tachigali">Tachigali</tp:taxon-name-part></tp:taxon-name></italic> sp.</td></tr><tr><td rowspan="1" colspan="1">
                <italic>
                  <tp:taxon-name><tp:taxon-name-part taxon-name-part-type="genus" reg="Amblycerus">A.</tp:taxon-name-part> <tp:taxon-name-part taxon-name-part-type="species" reg="tachigaliae">tachigaliae</tp:taxon-name-part></tp:taxon-name>
                </italic>
              </td><td rowspan="1" colspan="1">Panama (Barro Colorado Isl., Colón*), Brazil* (Amazonas- Manaus)</td><td rowspan="1" colspan="1"><italic><tp:taxon-name><tp:taxon-name-part taxon-name-part-type="genus" reg="Tachigali">Tachigali</tp:taxon-name-part> <tp:taxon-name-part taxon-name-part-type="species" reg="versicolor">versicolor</tp:taxon-name-part></tp:taxon-name></italic> (<tp:taxon-name><tp:taxon-name-part taxon-name-part-type="family">Fabaceae</tp:taxon-name-part></tp:taxon-name>)</td></tr><tr><td rowspan="1" colspan="1">
                <italic>
                  <tp:taxon-name><tp:taxon-name-part taxon-name-part-type="genus" reg="Amblycerus">A.</tp:taxon-name-part> <tp:taxon-name-part taxon-name-part-type="species" reg="kingsolveri">kingsolveri</tp:taxon-name-part></tp:taxon-name>
                </italic>
              </td><td rowspan="1" colspan="1">Brazil (Amazonas-Manaus-Rio Tarumã Mirim)</td><td rowspan="1" colspan="1">Unknown</td></tr><tr><td rowspan="1" colspan="1">
                <italic>
                  <tp:taxon-name><tp:taxon-name-part taxon-name-part-type="genus" reg="Amblycerus">A.</tp:taxon-name-part> <tp:taxon-name-part taxon-name-part-type="species" reg="marinonii">marinonii</tp:taxon-name-part></tp:taxon-name>
                </italic>
              </td><td rowspan="1" colspan="1">Brazil (Mato Grosso-Cuiabá, Goiás-Dianópolis, Barro Alto*)</td><td rowspan="1" colspan="1"><italic><tp:taxon-name><tp:taxon-name-part taxon-name-part-type="genus" reg="Tachigali">Tachigali</tp:taxon-name-part> <tp:taxon-name-part taxon-name-part-type="species" reg="rubiginosa">rubiginosa</tp:taxon-name-part></tp:taxon-name></italic> (<tp:taxon-name><tp:taxon-name-part taxon-name-part-type="family">Fabaceae</tp:taxon-name-part></tp:taxon-name>)</td></tr><tr><td rowspan="1" colspan="1">
                <italic>
                  <tp:taxon-name><tp:taxon-name-part taxon-name-part-type="genus" reg="Amblycerus">A.</tp:taxon-name-part> <tp:taxon-name-part taxon-name-part-type="species" reg="bicolor">bicolor</tp:taxon-name-part></tp:taxon-name>
                </italic>
              </td><td rowspan="1" colspan="1">Brazil (Para), Suriname, French Guiana</td><td rowspan="1" colspan="1"><tp:taxon-name><tp:taxon-name-part taxon-name-part-type="genus" reg="Cassia">Cassia</tp:taxon-name-part></tp:taxon-name> sp. (<tp:taxon-name><tp:taxon-name-part taxon-name-part-type="family">Fabaceae</tp:taxon-name-part></tp:taxon-name>)</td></tr></tbody></table></table-wrap><fig id="F3" position="float" orientation="portrait"><object-id xmlns:xlink="http://www.w3.org/1999/xlink" content-type="doi" xlink:type="simple">10.3897/zookeys.1252.144951.figure3</object-id><object-id xmlns:xlink="http://www.w3.org/1999/xlink" content-type="arpha" xlink:type="simple">7D5960FD-E853-5A3E-B62C-EE12EAC8FF5F</object-id><label>Figure 3.</label><caption><p><italic><tp:taxon-name><tp:taxon-name-part taxon-name-part-type="genus" reg="Amblycerus">Amblycerus</tp:taxon-name-part> <tp:taxon-name-part taxon-name-part-type="species" reg="falcorostrus">falcorostrus</tp:taxon-name-part></tp:taxon-name></italic> Ribeiro-Costa &amp; Morse, sp. nov.: <bold>A</bold> dorsal view <bold>B</bold> scutellum <bold>C</bold> lateral view <bold>D</bold> head frontal view <bold>E</bold> male pygidium <bold>F</bold> median lobe of male genitalia <bold>G</bold> tegmen of male genitalia. Scale bars: 1.0 mm (<bold>A, C–E</bold>); 0.5 mm (<bold>B, F, G</bold>).</p></caption><graphic xmlns:xlink="http://www.w3.org/1999/xlink" xlink:href="zookeys-1252-035_article-144951__-g003.jpg" position="float" orientation="portrait" xlink:type="simple" id="oo_1419224.jpg"><uri content-type="original_file" xlink:type="simple">https://binary.pensoft.net/fig/1419224</uri></graphic></fig><fig id="F4" position="float" orientation="portrait"><object-id xmlns:xlink="http://www.w3.org/1999/xlink" content-type="doi" xlink:type="simple">10.3897/zookeys.1252.144951.figure4</object-id><object-id xmlns:xlink="http://www.w3.org/1999/xlink" content-type="arpha" xlink:type="simple">80434E5C-D8F0-5D5F-B4B9-A8075302962C</object-id><label>Figure 4.</label><caption><p><italic><tp:taxon-name><tp:taxon-name-part taxon-name-part-type="genus" reg="Amblycerus">Amblycerus</tp:taxon-name-part> <tp:taxon-name-part taxon-name-part-type="species" reg="biacutus">biacutus</tp:taxon-name-part></tp:taxon-name></italic> Ribeiro-Costa, sp. nov.: <bold>A</bold> dorsal view <bold>B</bold> scutellum <bold>C</bold> lateral view <bold>D</bold> head frontal view <bold>E</bold> male pygidium <bold>F</bold> median lobe of male genitalia <bold>G</bold> tegmen of male genitalia. Scale bars: 1.0 mm (<bold>A, C–E</bold>); 0.5 mm (<bold>B, F, G</bold>).</p></caption><graphic xmlns:xlink="http://www.w3.org/1999/xlink" xlink:href="zookeys-1252-035_article-144951__-g004.jpg" position="float" orientation="portrait" xlink:type="simple" id="oo_1419225.jpg"><uri content-type="original_file" xlink:type="simple">https://binary.pensoft.net/fig/1419225</uri></graphic></fig><fig id="F6" position="float" orientation="portrait"><object-id xmlns:xlink="http://www.w3.org/1999/xlink" content-type="doi" xlink:type="simple">10.3897/zookeys.1252.144951.figure6</object-id><object-id xmlns:xlink="http://www.w3.org/1999/xlink" content-type="arpha" xlink:type="simple">15445442-A8B9-5EF3-A745-843B438104A4</object-id><label>Figure 6.</label><caption><p><italic><tp:taxon-name><tp:taxon-name-part taxon-name-part-type="genus" reg="Amblycerus">Amblycerus</tp:taxon-name-part> <tp:taxon-name-part taxon-name-part-type="species" reg="sclerolobii">sclerolobii</tp:taxon-name-part></tp:taxon-name></italic> Ribeiro-Costa, 2000 <bold>A</bold> dorsal view <bold>B</bold> scutellum <bold>C</bold> lateral view <bold>D</bold> lateral view variation <bold>E</bold> head frontal view <bold>F</bold> male pygidium <bold>G</bold> female pygidium <bold>H</bold> median lobe of male genitalia <bold>I</bold> tegmen of male genitalia. Scale bars: 1.0 mm (<bold>A, C–G</bold>); 0.5 mm (<bold>B, H, I</bold>).</p></caption><graphic xmlns:xlink="http://www.w3.org/1999/xlink" xlink:href="zookeys-1252-035_article-144951__-g006.jpg" position="float" orientation="portrait" xlink:type="simple" id="oo_1419227.jpg"><uri content-type="original_file" xlink:type="simple">https://binary.pensoft.net/fig/1419227</uri></graphic></fig><fig id="F7" position="float" orientation="portrait"><object-id xmlns:xlink="http://www.w3.org/1999/xlink" content-type="doi" xlink:type="simple">10.3897/zookeys.1252.144951.figure7</object-id><object-id xmlns:xlink="http://www.w3.org/1999/xlink" content-type="arpha" xlink:type="simple">DA9E4438-0A3B-5F17-B4B7-5415F5340CB4</object-id><label>Figure 7.</label><caption><p><italic><tp:taxon-name><tp:taxon-name-part taxon-name-part-type="genus" reg="Amblycerus">Amblycerus</tp:taxon-name-part> <tp:taxon-name-part taxon-name-part-type="species" reg="kingsolveri">kingsolveri</tp:taxon-name-part></tp:taxon-name></italic> Ribeiro-Costa, 1993 <bold>A</bold> dorsal view <bold>B</bold> dorsal view variation <bold>C</bold> scutellum <bold>D</bold> head frontal view <bold>E</bold> male pygidium <bold>F</bold> lateral view <bold>G</bold> median lobe of male genitalia <bold>H</bold> tegmen of male genitalia. Scale bars: 1.0 mm (<bold>A, B–F</bold>); 0.5 mm (<bold>C, G, H</bold>).</p></caption><graphic xmlns:xlink="http://www.w3.org/1999/xlink" xlink:href="zookeys-1252-035_article-144951__-g007.jpg" position="float" orientation="portrait" xlink:type="simple" id="oo_1419228.jpg"><uri content-type="original_file" xlink:type="simple">https://binary.pensoft.net/fig/1419228</uri></graphic></fig><fig id="F8" position="float" orientation="portrait"><object-id xmlns:xlink="http://www.w3.org/1999/xlink" content-type="doi" xlink:type="simple">10.3897/zookeys.1252.144951.figure8</object-id><object-id xmlns:xlink="http://www.w3.org/1999/xlink" content-type="arpha" xlink:type="simple">835E8AEF-4D08-5C82-9AFC-84A59B414B61</object-id><label>Figure 8.</label><caption><p><italic><tp:taxon-name><tp:taxon-name-part taxon-name-part-type="genus" reg="Amblycerus">Amblycerus</tp:taxon-name-part> <tp:taxon-name-part taxon-name-part-type="species" reg="marinonii">marinonii</tp:taxon-name-part></tp:taxon-name></italic> Ribeiro-Costa, 1993 <bold>A</bold> dorsal view <bold>B</bold> scutellum <bold>C</bold> lateral view <bold>D</bold> head frontal view <bold>E</bold> male pygidium <bold>F</bold> median lobe of male genitalia <bold>G</bold> tegmen of male genitalia. Scale bars: 1.0 mm (<bold>A, C, D</bold>); 0.5 mm (<bold>B, E, F, G</bold>).</p></caption><graphic xmlns:xlink="http://www.w3.org/1999/xlink" xlink:href="zookeys-1252-035_article-144951__-g008.jpg" position="float" orientation="portrait" xlink:type="simple" id="oo_1419229.jpg"><uri content-type="original_file" xlink:type="simple">https://binary.pensoft.net/fig/1419229</uri></graphic></fig><fig id="F10" position="float" orientation="portrait"><object-id xmlns:xlink="http://www.w3.org/1999/xlink" content-type="doi" xlink:type="simple">10.3897/zookeys.1252.144951.figure10</object-id><object-id xmlns:xlink="http://www.w3.org/1999/xlink" content-type="arpha" xlink:type="simple">F0DDE604-B1F6-5A22-BF3F-D961B6FBC126</object-id><label>Figure 10.</label><caption><p><italic><tp:taxon-name><tp:taxon-name-part taxon-name-part-type="genus" reg="Amblycerus">Amblycerus</tp:taxon-name-part> <tp:taxon-name-part taxon-name-part-type="species" reg="tachigaliae">tachigaliae</tp:taxon-name-part></tp:taxon-name></italic> Kingsolver, 1976 <bold>A</bold> dorsal view <bold>B</bold> scutellum <bold>C</bold> lateral view <bold>D</bold> lateral view variation <bold>E</bold> head frontal view <bold>F</bold> male pygidium <bold>G</bold> median lobe of male genitalia <bold>H</bold> tegmen of male genitalia. Scale bars: 1.0 mm (<bold>A, C–F</bold>); 0.5 mm (<bold>B, G, H</bold>).</p></caption><graphic xmlns:xlink="http://www.w3.org/1999/xlink" xlink:href="zookeys-1252-035_article-144951__-g010.jpg" position="float" orientation="portrait" xlink:type="simple" id="oo_1419231.jpg"><uri content-type="original_file" xlink:type="simple">https://binary.pensoft.net/fig/1419231</uri></graphic></fig><fig id="F9" position="float" orientation="portrait"><object-id xmlns:xlink="http://www.w3.org/1999/xlink" content-type="doi" xlink:type="simple">10.3897/zookeys.1252.144951.figure9</object-id><object-id xmlns:xlink="http://www.w3.org/1999/xlink" content-type="arpha" xlink:type="simple">D12B6C50-17C6-59E9-AD77-6FEE5DEC1BAD</object-id><label>Figure 9.</label><caption><p><italic><tp:taxon-name><tp:taxon-name-part taxon-name-part-type="genus" reg="Amblycerus">Amblycerus</tp:taxon-name-part> <tp:taxon-name-part taxon-name-part-type="species" reg="manauara">manauara</tp:taxon-name-part></tp:taxon-name></italic> Ribeiro-Costa, 2000 <bold>A</bold> dorsal view <bold>B</bold> scutellum <bold>C</bold> lateral view <bold>D</bold> head frontal view <bold>E</bold> male pygidium <bold>F</bold> median lobe of male genitalia <bold>G</bold> tegmen of male genitalia. Scale bars: 1.0 mm (<bold>A, C–E</bold>); 0.5 mm (<bold>B, F, G</bold>).</p></caption><graphic xmlns:xlink="http://www.w3.org/1999/xlink" xlink:href="zookeys-1252-035_article-144951__-g009.jpg" position="float" orientation="portrait" xlink:type="simple" id="oo_1419230.jpg"><uri content-type="original_file" xlink:type="simple">https://binary.pensoft.net/fig/1419230</uri></graphic></fig></tp:treatment-sec></tp:taxon-treatment>
