# Supplementary material for: ﻿Circumscription of the sclerolobii group of Amblycerus Thunberg (Coleoptera, Chrysomelidae, Bruchinae) with descriptions of four new species and a revision of the species groups of the genus
Source: Zookeys. 2025 Sep 19;1252:35–67. doi: 10.3897/zookeys.1252.144951 (PMC12475921; doi:10.3897/zookeys.1252.144951)
Supplement: XML Treatment for Amblycerus marinonii [file zookeys.1252.144951-treatment7.xml]

<!DOCTYPE tp:taxon-treatment
  PUBLIC "-//TaxonX//DTD Taxonomic Treatment Publishing DTD v0 20100105//EN" "tax-treatment-NSO.dtd">
<tp:taxon-treatment xmlns:tp="http://www.plazi.org/taxpub"><tp:treatment-meta><kwd-group><label>Taxon classification</label><kwd>
                <named-content content-type="kingdom">Animalia</named-content>
              </kwd><kwd>
                <named-content content-type="order">Coleoptera</named-content>
              </kwd><kwd>
                <named-content content-type="family">Chrysomelidae</named-content>
              </kwd></kwd-group><mixed-citation publication-type="journal"><person-group><name><surname>Ribeiro-Costa</surname><given-names>Cibele Stramare</given-names></name><name><surname>Morse</surname><given-names>Geoffrey E.</given-names></name></person-group><article-title>﻿Circumscription of the <italic><tp:taxon-name><tp:taxon-name-part taxon-name-part-type="genus" reg="Amblycerus"/><tp:taxon-name-part taxon-name-part-type="species" reg="sclerolobii">sclerolobii</tp:taxon-name-part></tp:taxon-name></italic> group of <italic><tp:taxon-name><tp:taxon-name-part taxon-name-part-type="genus" reg="Amblycerus">Amblycerus</tp:taxon-name-part></tp:taxon-name></italic> Thunberg (<tp:taxon-name><tp:taxon-name-part taxon-name-part-type="order">Coleoptera</tp:taxon-name-part></tp:taxon-name>, <tp:taxon-name><tp:taxon-name-part taxon-name-part-type="family">Chrysomelidae</tp:taxon-name-part></tp:taxon-name>, <tp:taxon-name><tp:taxon-name-part taxon-name-part-type="subfamily">Bruchinae</tp:taxon-name-part></tp:taxon-name>) with descriptions of four new species and a revision of the species groups of the genus</article-title><source>Zookeys</source><day>19</day><month>09</month><year>2025</year><volume>1252</volume><fpage>35</fpage><lpage>67</lpage><pub-id pub-id-type="doi">10.3897/zookeys.1252.144951</pub-id></mixed-citation></tp:treatment-meta><tp:nomenclature><label>﻿</label><tp:taxon-name><object-id xmlns:xlink="http://www.w3.org/1999/xlink" content-type="arpha" xlink:type="simple">787A4E53-63E5-56C9-8E28-43CC413D98DD</object-id>
              <tp:taxon-name-part taxon-name-part-type="genus" reg="Amblycerus">Amblycerus</tp:taxon-name-part>
              <tp:taxon-name-part taxon-name-part-type="species" reg="marinonii">marinonii</tp:taxon-name-part>
            </tp:taxon-name><tp:taxon-authority>Ribeiro-Costa, 1993</tp:taxon-authority><xref ref-type="fig" rid="F8">Fig. 8A–G</xref><xref ref-type="table" rid="T1">, Table 1</xref><tp:nomenclature-citation-list><tp:nomenclature-citation><tp:taxon-name>
                  <tp:taxon-name-part taxon-name-part-type="genus" reg="Amblycerus">Amblycerus</tp:taxon-name-part> <tp:taxon-name-part taxon-name-part-type="species" reg="marinonii">marinonii</tp:taxon-name-part></tp:taxon-name><comment>Ribeiro-Costa, 1993: 8–9 (detailed original description, type locality: Goiás); <xref ref-type="bibr" rid="B38">Ribeiro-Costa 2000</xref>: 330 (mentioned); <xref ref-type="bibr" rid="B43">Ribeiro-Costa et al. 2018</xref>: 551 (catalog); <xref ref-type="bibr" rid="B47">Santos and Ribeiro-Costa 2019</xref>: 103 (taxonomy); <xref ref-type="bibr" rid="B46">Romero-Nápoles et al. 2021</xref>: 208 (catalog).</comment></tp:nomenclature-citation></tp:nomenclature-citation-list></tp:nomenclature><tp:treatment-sec sec-type="type material" id="SECID0EDVBI"><title>Type material.</title><p><bold><italic>Holotype</italic></bold> • Deposited in <named-content xmlns:xlink="http://www.w3.org/1999/xlink" content-type="dwc:institutional_code" xlink:title="Coleção de Entomologia Pe. J. S. Moure, Departamento de Zoologia, Universidade Federal do Paraná" xlink:href="http://grbio.org/institution/universidade-federal-do-parana-colecao-de-entomologia-pe-jesus-santiago-moure" xlink:type="simple">DZUP</named-content>, male, with labels: Brazil: Goiás, Dianópolis; 16-22.I.1962; J. Bechyné leg. (<xref ref-type="bibr" rid="B33">Ribeiro-Costa 1993</xref>).</p></tp:treatment-sec><tp:treatment-sec sec-type="material" id="SECID0EWVBI"><title>Additional material examined.</title><p>• (<italic>n</italic> = 5) Cuiabá-MT/X/1998\Souza, M.J.M.\pl.hosp.\<tp:taxon-name><tp:taxon-name-part taxon-name-part-type="genus" reg="Sclerolobium">Sclerolobium</tp:taxon-name-part></tp:taxon-name>\ <tp:taxon-name><tp:taxon-name-part taxon-name-part-type="genus" reg="Sclerolobium"/><tp:taxon-name-part taxon-name-part-type="species" reg="paniculatum">paniculatum</tp:taxon-name-part></tp:taxon-name>\ var. <tp:taxon-name><tp:taxon-name-part taxon-name-part-type="genus" reg="Amblycerus"/><tp:taxon-name-part taxon-name-part-type="species" reg="paniculatum"/><tp:taxon-name-part taxon-name-part-type="variety" reg="rubiginosum">rubiginosum</tp:taxon-name-part></tp:taxon-name>[white label with black margin, printed in black]; <tp:taxon-name><tp:taxon-name-part taxon-name-part-type="genus" reg="Amblycerus">Amblycerus</tp:taxon-name-part></tp:taxon-name>\ <tp:taxon-name><tp:taxon-name-part taxon-name-part-type="genus" reg="Amblycerus"/><tp:taxon-name-part taxon-name-part-type="species" reg="marinonii">marinonii</tp:taxon-name-part></tp:taxon-name>\ Ribeiro-Costa, C. S. det. 2024 [white label with black margin, handwritten except name of identifier and date printed in black] (<named-content xmlns:xlink="http://www.w3.org/1999/xlink" content-type="dwc:institutional_code" xlink:title="United States National Museum of Natural History" xlink:href="http://grbio.org/institution/smithsonian-institution-national-museum-natural-history-0" xlink:type="simple">USNM</named-content>). <bold>New record</bold>. • (<italic>n</italic> = 2) Brazil – Go Barro Alto\ <named-content xmlns:xlink="http://www.w3.org/1999/xlink" content-type="dwc:verbatimCoordinates" xlink:type="simple"><named-content content-type="geo-json" specific-use="{&#34;type&#34;:&#34;Point&#34;,&#34;coordinates&#34;:[-48.997667,-15.073139]}" id="NCID0ETXBI" xlink:type="simple">15°04'23.30"S, 48°59'51.60"W</named-content></named-content> \XI 2009 M. Pimenta &amp; L.L.\ Bergamini cols Malaise[white label with black margin, handwritten except name of identifier and date printed in black]; <tp:taxon-name><tp:taxon-name-part taxon-name-part-type="family">Chrysomelidae</tp:taxon-name-part></tp:taxon-name>\<tp:taxon-name><tp:taxon-name-part taxon-name-part-type="subfamily">Bruchinae</tp:taxon-name-part></tp:taxon-name> sp.4 p831\L.L. Bergamini det. 2010 [white label with black margin, printed in black]; <tp:taxon-name><tp:taxon-name-part taxon-name-part-type="genus" reg="Amblycerus">Amblycerus</tp:taxon-name-part></tp:taxon-name>\ <tp:taxon-name><tp:taxon-name-part taxon-name-part-type="genus" reg="Amblycerus"/><tp:taxon-name-part taxon-name-part-type="species" reg="marinonii">marinonii</tp:taxon-name-part></tp:taxon-name>\ Ribeiro-Costa, C. S. det. 2024 [white label with black margin, handwritten except name of identifier and date printed in black] (<named-content xmlns:xlink="http://www.w3.org/1999/xlink" content-type="dwc:institutional_code" xlink:title="Coleção de Entomologia Pe. J. S. Moure, Departamento de Zoologia, Universidade Federal do Paraná" xlink:href="http://grbio.org/institution/universidade-federal-do-parana-colecao-de-entomologia-pe-jesus-santiago-moure" xlink:type="simple">DZUP</named-content>).</p></tp:treatment-sec><tp:treatment-sec sec-type="diagnosis" id="SECID0EVYBI"><title>Diagnosis.</title><p><italic><tp:taxon-name><tp:taxon-name-part taxon-name-part-type="genus" reg="Amblycerus">Amblycerus</tp:taxon-name-part> <tp:taxon-name-part taxon-name-part-type="species" reg="marinonii">marinonii</tp:taxon-name-part></tp:taxon-name></italic> can be distinguished mainly by the presence in the internal sac of male genitalia at <abbrev xmlns:xlink="http://www.w3.org/1999/xlink" xlink:title="apical region" id="ABBRID0EGZBI" xlink:type="simple">AR</abbrev> of one pair of tooth-shaped, large and strongly curved sclerite (Fig. <xref ref-type="fig" rid="F8">8F</xref>). Although <italic><tp:taxon-name><tp:taxon-name-part taxon-name-part-type="genus" reg="Amblycerus">A.</tp:taxon-name-part> <tp:taxon-name-part taxon-name-part-type="species" reg="marinonii">marinonii</tp:taxon-name-part></tp:taxon-name></italic> shares one pair of sclerite with <italic><tp:taxon-name><tp:taxon-name-part taxon-name-part-type="genus" reg="Amblycerus">A.</tp:taxon-name-part> <tp:taxon-name-part taxon-name-part-type="species" reg="sclerolobii">sclerolobii</tp:taxon-name-part></tp:taxon-name></italic> (Fig. <xref ref-type="fig" rid="F6">6H</xref>), <italic><tp:taxon-name><tp:taxon-name-part taxon-name-part-type="genus" reg="Amblycerus">A.</tp:taxon-name-part> <tp:taxon-name-part taxon-name-part-type="species" reg="tachigaliae">tachigaliae</tp:taxon-name-part></tp:taxon-name></italic> (Fig. <xref ref-type="fig" rid="F10">10G</xref>), <italic><tp:taxon-name><tp:taxon-name-part taxon-name-part-type="genus" reg="Amblycerus">A.</tp:taxon-name-part> <tp:taxon-name-part taxon-name-part-type="species" reg="marinonii">marinonii</tp:taxon-name-part></tp:taxon-name></italic> (Fig. <xref ref-type="fig" rid="F8">8F</xref>) and <italic><tp:taxon-name><tp:taxon-name-part taxon-name-part-type="genus" reg="Amblycerus">A.</tp:taxon-name-part> <tp:taxon-name-part taxon-name-part-type="species" reg="kingsolveri">kingsolveri</tp:taxon-name-part></tp:taxon-name></italic> (Fig. <xref ref-type="fig" rid="F7">7G</xref>) it can be separated by the conspicuous form of the <abbrev xmlns:xlink="http://www.w3.org/1999/xlink" xlink:title="apical region" id="ABBRID0EV2BI" xlink:type="simple">AR</abbrev> sclerites.</p><fig id="F8" position="float" orientation="portrait"><object-id xmlns:xlink="http://www.w3.org/1999/xlink" content-type="doi" xlink:type="simple">10.3897/zookeys.1252.144951.figure8</object-id><object-id xmlns:xlink="http://www.w3.org/1999/xlink" content-type="arpha" xlink:type="simple">835E8AEF-4D08-5C82-9AFC-84A59B414B61</object-id><label>Figure 8.</label><caption><p><italic><tp:taxon-name><tp:taxon-name-part taxon-name-part-type="genus" reg="Amblycerus">Amblycerus</tp:taxon-name-part> <tp:taxon-name-part taxon-name-part-type="species" reg="marinonii">marinonii</tp:taxon-name-part></tp:taxon-name></italic> Ribeiro-Costa, 1993 <bold>A</bold> dorsal view <bold>B</bold> scutellum <bold>C</bold> lateral view <bold>D</bold> head frontal view <bold>E</bold> male pygidium <bold>F</bold> median lobe of male genitalia <bold>G</bold> tegmen of male genitalia. Scale bars: 1.0 mm (<bold>A, C, D</bold>); 0.5 mm (<bold>B, E, F, G</bold>).</p></caption><graphic xmlns:xlink="http://www.w3.org/1999/xlink" xlink:href="zookeys-1252-035_article-144951__-g008.jpg" position="float" orientation="portrait" xlink:type="simple" id="oo_1419229.jpg"><uri content-type="original_file" xlink:type="simple">https://binary.pensoft.net/fig/1419229</uri></graphic></fig></tp:treatment-sec><tp:treatment-sec sec-type="distribution" id="SECID0ED4BI"><title>Distribution.</title><p>Brazil (Mato Grosso-Cuiabá, Goiás-Dianópolis, Barro Alto*).</p></tp:treatment-sec><tp:treatment-sec sec-type="host" id="SECID0EI4BI"><title>Host plants.</title><p><tp:taxon-name><tp:taxon-name-part taxon-name-part-type="family">Fabaceae</tp:taxon-name-part></tp:taxon-name>: <italic><tp:taxon-name><tp:taxon-name-part taxon-name-part-type="genus" reg="Tachigali">Tachigali</tp:taxon-name-part> <tp:taxon-name-part taxon-name-part-type="species" reg="rubiginosa">rubiginosa</tp:taxon-name-part></tp:taxon-name></italic> (Mart. ex Tul.) Oliveira-Filho (quoted as <tp:taxon-name><tp:taxon-name-part taxon-name-part-type="genus" reg="Sclerolobium">Sclerolobium</tp:taxon-name-part> <tp:taxon-name-part taxon-name-part-type="species" reg="paniculatum">paniculatum</tp:taxon-name-part> <tp:taxon-name-part taxon-name-part-type="infraspecific-rank">var.</tp:taxon-name-part> <tp:taxon-name-part taxon-name-part-type="variety" reg="rubiginosum">rubiginosum</tp:taxon-name-part></tp:taxon-name>).</p></tp:treatment-sec><tp:treatment-sec><!--Section generated to contain objects referenced in tp:taxon-treatment.--><table-wrap id="T1" position="float" orientation="portrait"><label>Table 1.</label><caption><p>Species of the <italic><tp:taxon-name><tp:taxon-name-part taxon-name-part-type="genus" reg="Amblycerus"/><tp:taxon-name-part taxon-name-part-type="species" reg="sclerolobii">sclerolobii</tp:taxon-name-part></tp:taxon-name></italic> group of <italic><tp:taxon-name><tp:taxon-name-part taxon-name-part-type="genus" reg="Amblycerus">Amblycerus</tp:taxon-name-part></tp:taxon-name></italic> studied in this paper and the excluded species, their distribution and host plants. (-) Excluded species, (*) New record.</p></caption><table id="TID0E35AI" rules="all"><tbody><tr><th rowspan="1" colspan="1">Species</th><th rowspan="1" colspan="1">Distribution</th><th rowspan="1" colspan="1">Host plants</th></tr><tr><td rowspan="1" colspan="1"><italic><tp:taxon-name><tp:taxon-name-part taxon-name-part-type="genus" reg="Amblycerus">A.</tp:taxon-name-part> <tp:taxon-name-part taxon-name-part-type="species" reg="truncatus">truncatus</tp:taxon-name-part></tp:taxon-name></italic> sp. nov.</td><td rowspan="1" colspan="1">Brazil (Mato Grosso-Sinop)</td><td rowspan="1" colspan="1"><italic><tp:taxon-name><tp:taxon-name-part taxon-name-part-type="genus" reg="Dimorphandra">Dimorphandra</tp:taxon-name-part> <tp:taxon-name-part taxon-name-part-type="species" reg="macrostachya">macrostachya</tp:taxon-name-part></tp:taxon-name></italic> (<tp:taxon-name><tp:taxon-name-part taxon-name-part-type="family">Fabaceae</tp:taxon-name-part></tp:taxon-name>)</td></tr><tr><td rowspan="1" colspan="1"><italic><tp:taxon-name><tp:taxon-name-part taxon-name-part-type="genus" reg="Amblycerus">A.</tp:taxon-name-part> <tp:taxon-name-part taxon-name-part-type="species" reg="falcorostrus">falcorostrus</tp:taxon-name-part></tp:taxon-name></italic> sp. nov.</td><td rowspan="1" colspan="1">Brazil (Amazonas-Manaus)</td><td rowspan="1" colspan="1">Unknown</td></tr><tr><td rowspan="1" colspan="1"><italic><tp:taxon-name><tp:taxon-name-part taxon-name-part-type="genus" reg="Amblycerus">A.</tp:taxon-name-part> <tp:taxon-name-part taxon-name-part-type="species" reg="biacutus">biacutus</tp:taxon-name-part></tp:taxon-name></italic> sp. nov.</td><td rowspan="1" colspan="1">Brazil (Amazonas-Manaus)</td><td rowspan="1" colspan="1"><italic><tp:taxon-name><tp:taxon-name-part taxon-name-part-type="genus" reg="Stryphnodendron">Stryphnodendron</tp:taxon-name-part></tp:taxon-name></italic> sp. (<tp:taxon-name><tp:taxon-name-part taxon-name-part-type="family">Fabaceae</tp:taxon-name-part></tp:taxon-name>)</td></tr><tr><td rowspan="1" colspan="1"><italic><tp:taxon-name><tp:taxon-name-part taxon-name-part-type="genus" reg="Amblycerus">A.</tp:taxon-name-part> <tp:taxon-name-part taxon-name-part-type="species" reg="morsei">morsei</tp:taxon-name-part></tp:taxon-name></italic> sp. nov.</td><td rowspan="1" colspan="1">Brazil (Amazonas-Manaus)</td><td rowspan="1" colspan="1"><italic><tp:taxon-name><tp:taxon-name-part taxon-name-part-type="genus" reg="Dinizia">Dinizia</tp:taxon-name-part> <tp:taxon-name-part taxon-name-part-type="species" reg="excelsa">excelsa</tp:taxon-name-part></tp:taxon-name></italic> (<tp:taxon-name><tp:taxon-name-part taxon-name-part-type="family">Fabaceae</tp:taxon-name-part></tp:taxon-name>)</td></tr><tr><td rowspan="1" colspan="1">
                <italic>
                  <tp:taxon-name><tp:taxon-name-part taxon-name-part-type="genus" reg="Amblycerus">A.</tp:taxon-name-part> <tp:taxon-name-part taxon-name-part-type="species" reg="manauara">manauara</tp:taxon-name-part></tp:taxon-name>
                </italic>
              </td><td rowspan="1" colspan="1">Brazil (Amazonas-Manaus)</td><td rowspan="1" colspan="1">Unknown</td></tr><tr><td rowspan="1" colspan="1">
                <italic>
                  <tp:taxon-name><tp:taxon-name-part taxon-name-part-type="genus" reg="Amblycerus">A.</tp:taxon-name-part> <tp:taxon-name-part taxon-name-part-type="species" reg="sclerolobii">sclerolobii</tp:taxon-name-part></tp:taxon-name>
                </italic>
              </td><td rowspan="1" colspan="1">Brazil (Amazonas-Estirão do Equador, Minas Gerais-Viçosa)</td><td rowspan="1" colspan="1"><italic><tp:taxon-name><tp:taxon-name-part taxon-name-part-type="genus" reg="Tachigali">Tachigali</tp:taxon-name-part> <tp:taxon-name-part taxon-name-part-type="species" reg="denudata">denudata</tp:taxon-name-part></tp:taxon-name></italic> (<tp:taxon-name><tp:taxon-name-part taxon-name-part-type="family">Fabaceae</tp:taxon-name-part></tp:taxon-name>), <italic><tp:taxon-name><tp:taxon-name-part taxon-name-part-type="genus" reg="Tachigali">Tachigali</tp:taxon-name-part></tp:taxon-name></italic> sp.</td></tr><tr><td rowspan="1" colspan="1">
                <italic>
                  <tp:taxon-name><tp:taxon-name-part taxon-name-part-type="genus" reg="Amblycerus">A.</tp:taxon-name-part> <tp:taxon-name-part taxon-name-part-type="species" reg="tachigaliae">tachigaliae</tp:taxon-name-part></tp:taxon-name>
                </italic>
              </td><td rowspan="1" colspan="1">Panama (Barro Colorado Isl., Colón*), Brazil* (Amazonas- Manaus)</td><td rowspan="1" colspan="1"><italic><tp:taxon-name><tp:taxon-name-part taxon-name-part-type="genus" reg="Tachigali">Tachigali</tp:taxon-name-part> <tp:taxon-name-part taxon-name-part-type="species" reg="versicolor">versicolor</tp:taxon-name-part></tp:taxon-name></italic> (<tp:taxon-name><tp:taxon-name-part taxon-name-part-type="family">Fabaceae</tp:taxon-name-part></tp:taxon-name>)</td></tr><tr><td rowspan="1" colspan="1">
                <italic>
                  <tp:taxon-name><tp:taxon-name-part taxon-name-part-type="genus" reg="Amblycerus">A.</tp:taxon-name-part> <tp:taxon-name-part taxon-name-part-type="species" reg="kingsolveri">kingsolveri</tp:taxon-name-part></tp:taxon-name>
                </italic>
              </td><td rowspan="1" colspan="1">Brazil (Amazonas-Manaus-Rio Tarumã Mirim)</td><td rowspan="1" colspan="1">Unknown</td></tr><tr><td rowspan="1" colspan="1">
                <italic>
                  <tp:taxon-name><tp:taxon-name-part taxon-name-part-type="genus" reg="Amblycerus">A.</tp:taxon-name-part> <tp:taxon-name-part taxon-name-part-type="species" reg="marinonii">marinonii</tp:taxon-name-part></tp:taxon-name>
                </italic>
              </td><td rowspan="1" colspan="1">Brazil (Mato Grosso-Cuiabá, Goiás-Dianópolis, Barro Alto*)</td><td rowspan="1" colspan="1"><italic><tp:taxon-name><tp:taxon-name-part taxon-name-part-type="genus" reg="Tachigali">Tachigali</tp:taxon-name-part> <tp:taxon-name-part taxon-name-part-type="species" reg="rubiginosa">rubiginosa</tp:taxon-name-part></tp:taxon-name></italic> (<tp:taxon-name><tp:taxon-name-part taxon-name-part-type="family">Fabaceae</tp:taxon-name-part></tp:taxon-name>)</td></tr><tr><td rowspan="1" colspan="1">
                <italic>
                  <tp:taxon-name><tp:taxon-name-part taxon-name-part-type="genus" reg="Amblycerus">A.</tp:taxon-name-part> <tp:taxon-name-part taxon-name-part-type="species" reg="bicolor">bicolor</tp:taxon-name-part></tp:taxon-name>
                </italic>
              </td><td rowspan="1" colspan="1">Brazil (Para), Suriname, French Guiana</td><td rowspan="1" colspan="1"><tp:taxon-name><tp:taxon-name-part taxon-name-part-type="genus" reg="Cassia">Cassia</tp:taxon-name-part></tp:taxon-name> sp. (<tp:taxon-name><tp:taxon-name-part taxon-name-part-type="family">Fabaceae</tp:taxon-name-part></tp:taxon-name>)</td></tr></tbody></table></table-wrap><fig id="F6" position="float" orientation="portrait"><object-id xmlns:xlink="http://www.w3.org/1999/xlink" content-type="doi" xlink:type="simple">10.3897/zookeys.1252.144951.figure6</object-id><object-id xmlns:xlink="http://www.w3.org/1999/xlink" content-type="arpha" xlink:type="simple">15445442-A8B9-5EF3-A745-843B438104A4</object-id><label>Figure 6.</label><caption><p><italic><tp:taxon-name><tp:taxon-name-part taxon-name-part-type="genus" reg="Amblycerus">Amblycerus</tp:taxon-name-part> <tp:taxon-name-part taxon-name-part-type="species" reg="sclerolobii">sclerolobii</tp:taxon-name-part></tp:taxon-name></italic> Ribeiro-Costa, 2000 <bold>A</bold> dorsal view <bold>B</bold> scutellum <bold>C</bold> lateral view <bold>D</bold> lateral view variation <bold>E</bold> head frontal view <bold>F</bold> male pygidium <bold>G</bold> female pygidium <bold>H</bold> median lobe of male genitalia <bold>I</bold> tegmen of male genitalia. Scale bars: 1.0 mm (<bold>A, C–G</bold>); 0.5 mm (<bold>B, H, I</bold>).</p></caption><graphic xmlns:xlink="http://www.w3.org/1999/xlink" xlink:href="zookeys-1252-035_article-144951__-g006.jpg" position="float" orientation="portrait" xlink:type="simple" id="oo_1419227.jpg"><uri content-type="original_file" xlink:type="simple">https://binary.pensoft.net/fig/1419227</uri></graphic></fig><fig id="F10" position="float" orientation="portrait"><object-id xmlns:xlink="http://www.w3.org/1999/xlink" content-type="doi" xlink:type="simple">10.3897/zookeys.1252.144951.figure10</object-id><object-id xmlns:xlink="http://www.w3.org/1999/xlink" content-type="arpha" xlink:type="simple">F0DDE604-B1F6-5A22-BF3F-D961B6FBC126</object-id><label>Figure 10.</label><caption><p><italic><tp:taxon-name><tp:taxon-name-part taxon-name-part-type="genus" reg="Amblycerus">Amblycerus</tp:taxon-name-part> <tp:taxon-name-part taxon-name-part-type="species" reg="tachigaliae">tachigaliae</tp:taxon-name-part></tp:taxon-name></italic> Kingsolver, 1976 <bold>A</bold> dorsal view <bold>B</bold> scutellum <bold>C</bold> lateral view <bold>D</bold> lateral view variation <bold>E</bold> head frontal view <bold>F</bold> male pygidium <bold>G</bold> median lobe of male genitalia <bold>H</bold> tegmen of male genitalia. Scale bars: 1.0 mm (<bold>A, C–F</bold>); 0.5 mm (<bold>B, G, H</bold>).</p></caption><graphic xmlns:xlink="http://www.w3.org/1999/xlink" xlink:href="zookeys-1252-035_article-144951__-g010.jpg" position="float" orientation="portrait" xlink:type="simple" id="oo_1419231.jpg"><uri content-type="original_file" xlink:type="simple">https://binary.pensoft.net/fig/1419231</uri></graphic></fig><fig id="F7" position="float" orientation="portrait"><object-id xmlns:xlink="http://www.w3.org/1999/xlink" content-type="doi" xlink:type="simple">10.3897/zookeys.1252.144951.figure7</object-id><object-id xmlns:xlink="http://www.w3.org/1999/xlink" content-type="arpha" xlink:type="simple">DA9E4438-0A3B-5F17-B4B7-5415F5340CB4</object-id><label>Figure 7.</label><caption><p><italic><tp:taxon-name><tp:taxon-name-part taxon-name-part-type="genus" reg="Amblycerus">Amblycerus</tp:taxon-name-part> <tp:taxon-name-part taxon-name-part-type="species" reg="kingsolveri">kingsolveri</tp:taxon-name-part></tp:taxon-name></italic> Ribeiro-Costa, 1993 <bold>A</bold> dorsal view <bold>B</bold> dorsal view variation <bold>C</bold> scutellum <bold>D</bold> head frontal view <bold>E</bold> male pygidium <bold>F</bold> lateral view <bold>G</bold> median lobe of male genitalia <bold>H</bold> tegmen of male genitalia. Scale bars: 1.0 mm (<bold>A, B–F</bold>); 0.5 mm (<bold>C, G, H</bold>).</p></caption><graphic xmlns:xlink="http://www.w3.org/1999/xlink" xlink:href="zookeys-1252-035_article-144951__-g007.jpg" position="float" orientation="portrait" xlink:type="simple" id="oo_1419228.jpg"><uri content-type="original_file" xlink:type="simple">https://binary.pensoft.net/fig/1419228</uri></graphic></fig></tp:treatment-sec><ref-list><ref id="B38"><mixed-citation xmlns:xlink="http://www.w3.org/1999/xlink" xlink:type="simple"><person-group><name name-style="western"><surname>Ribeiro-Costa</surname><given-names>CS</given-names></name></person-group> (<year>2000</year>) <article-title>Descrições de sete novas espécies de brasileiras de <italic><tp:taxon-name><tp:taxon-name-part taxon-name-part-type="genus">Amblycerus</tp:taxon-name-part></tp:taxon-name></italic> Thunberg (<tp:taxon-name><tp:taxon-name-part taxon-name-part-type="order">Coleoptera</tp:taxon-name-part></tp:taxon-name>: <tp:taxon-name><tp:taxon-name-part taxon-name-part-type="family">Bruchidae</tp:taxon-name-part></tp:taxon-name>).</article-title><source>Revista Brasileira de Zoologia</source><volume>17</volume>: <fpage>323</fpage>–<lpage>338</lpage>. <ext-link xlink:href="10.1590/S0101-81752000000200003" ext-link-type="doi" xlink:type="simple">https://doi.org/10.1590/S0101-81752000000200003</ext-link></mixed-citation></ref><ref id="B43"><mixed-citation xmlns:xlink="http://www.w3.org/1999/xlink" xlink:type="simple"><person-group><name name-style="western"><surname>Ribeiro-Costa</surname><given-names>CS</given-names></name><name name-style="western"><surname>Manfio</surname><given-names>D</given-names></name><name name-style="western"><surname>Morse</surname><given-names>G</given-names></name></person-group> (<year>2018</year>) <article-title>Catalog for the Brazilian <italic><tp:taxon-name><tp:taxon-name-part taxon-name-part-type="genus">Amblycerus</tp:taxon-name-part></tp:taxon-name></italic> Thunberg (<tp:taxon-name><tp:taxon-name-part taxon-name-part-type="order">Coleoptera</tp:taxon-name-part></tp:taxon-name>: <tp:taxon-name><tp:taxon-name-part taxon-name-part-type="family">Chrysomelidae</tp:taxon-name-part></tp:taxon-name>: <tp:taxon-name><tp:taxon-name-part taxon-name-part-type="subfamily">Bruchinae</tp:taxon-name-part></tp:taxon-name>) with taxonomic notes, host plants associations and distributional records.</article-title><source>Zootaxa</source><volume>4388</volume>: <fpage>499</fpage>–<lpage>525</lpage>. <ext-link xlink:href="10.11646/zootaxa.4388.4.3" ext-link-type="doi" xlink:type="simple">https://doi.org/10.11646/zootaxa.4388.4.3</ext-link></mixed-citation></ref><ref id="B47"><mixed-citation xmlns:xlink="http://www.w3.org/1999/xlink" xlink:type="simple"><person-group><name name-style="western"><surname>Santos</surname><given-names>AT</given-names></name><name name-style="western"><surname>Ribeiro-Costa</surname><given-names>CS</given-names></name></person-group> (<year>2019</year>) <article-title>Rearrangements in some species groups of <italic><tp:taxon-name><tp:taxon-name-part taxon-name-part-type="genus">Amblycerus</tp:taxon-name-part></tp:taxon-name></italic> Thunberg, 1815 (<tp:taxon-name><tp:taxon-name-part taxon-name-part-type="order">Coleoptera</tp:taxon-name-part></tp:taxon-name>: <tp:taxon-name><tp:taxon-name-part taxon-name-part-type="family">Chrysomelidae</tp:taxon-name-part></tp:taxon-name>: <tp:taxon-name><tp:taxon-name-part taxon-name-part-type="subfamily">Bruchinae</tp:taxon-name-part></tp:taxon-name>) including keys, description of a new species, new host plant and distributional records.</article-title><source>Zootaxa</source><volume>4701</volume>(<issue>2</issue>): <fpage>101</fpage>–<lpage>148</lpage>. <ext-link xlink:href="10.11646/zootaxa.4701.2.1" ext-link-type="doi" xlink:type="simple">https://doi.org/10.11646/zootaxa.4701.2.1</ext-link></mixed-citation></ref><ref id="B46"><mixed-citation xmlns:xlink="http://www.w3.org/1999/xlink" xlink:type="simple"><person-group><name name-style="western"><surname>Romero-Nápoles</surname><given-names>J</given-names></name><name name-style="western"><surname>Yus-Ramos</surname><given-names>R</given-names></name><name name-style="western"><surname>Amador-Mojena</surname><given-names>P</given-names></name></person-group> (<year>2021</year>) <article-title>Lista comentada de los Brúquidos (<tp:taxon-name><tp:taxon-name-part taxon-name-part-type="order">Coleoptera</tp:taxon-name-part></tp:taxon-name>: <tp:taxon-name><tp:taxon-name-part taxon-name-part-type="family">Bruchidae</tp:taxon-name-part></tp:taxon-name>) de Brasil. Boletín de la Sociedad Entomológica Aragonesa (S.E.A.</article-title><source>)</source><volume>68</volume>: <fpage>203</fpage>–<lpage>244</lpage>.</mixed-citation></ref><ref id="B33"><mixed-citation xmlns:xlink="http://www.w3.org/1999/xlink" xlink:type="simple"><person-group><name name-style="western"><surname>Ribeiro-Costa</surname><given-names>CS</given-names></name></person-group> (<year>1993</year>) Two new species of <italic><tp:taxon-name><tp:taxon-name-part taxon-name-part-type="genus">Amblycerus</tp:taxon-name-part></tp:taxon-name></italic> Thunberg from Brazil (<tp:taxon-name><tp:taxon-name-part taxon-name-part-type="order">Coleoptera</tp:taxon-name-part></tp:taxon-name>, <tp:taxon-name><tp:taxon-name-part taxon-name-part-type="family">Bruchidae</tp:taxon-name-part></tp:taxon-name>), Revista Brasileira de Zoologia 9: 5–9. <ext-link xlink:href="10.1590/S0101-81751992000100003" ext-link-type="doi" xlink:type="simple">https://doi.org/10.1590/S0101-81751992000100003</ext-link></mixed-citation></ref></ref-list></tp:taxon-treatment>
