# Supplementary material for: ﻿Circumscription of the sclerolobii group of Amblycerus Thunberg (Coleoptera, Chrysomelidae, Bruchinae) with descriptions of four new species and a revision of the species groups of the genus
Source: Zookeys. 2025 Sep 19;1252:35–67. doi: 10.3897/zookeys.1252.144951 (PMC12475921; doi:10.3897/zookeys.1252.144951)
Supplement: XML Treatment for Amblycerus tachigaliae [file zookeys.1252.144951-treatment9.xml]

<!DOCTYPE tp:taxon-treatment
  PUBLIC "-//TaxonX//DTD Taxonomic Treatment Publishing DTD v0 20100105//EN" "tax-treatment-NSO.dtd">
<tp:taxon-treatment xmlns:tp="http://www.plazi.org/taxpub"><tp:treatment-meta><kwd-group><label>Taxon classification</label><kwd>
                <named-content content-type="kingdom">Animalia</named-content>
              </kwd><kwd>
                <named-content content-type="order">Coleoptera</named-content>
              </kwd><kwd>
                <named-content content-type="family">Chrysomelidae</named-content>
              </kwd></kwd-group><mixed-citation publication-type="journal"><person-group><name><surname>Ribeiro-Costa</surname><given-names>Cibele Stramare</given-names></name><name><surname>Morse</surname><given-names>Geoffrey E.</given-names></name></person-group><article-title>﻿Circumscription of the <italic><tp:taxon-name><tp:taxon-name-part taxon-name-part-type="genus" reg="Amblycerus"/><tp:taxon-name-part taxon-name-part-type="species" reg="sclerolobii">sclerolobii</tp:taxon-name-part></tp:taxon-name></italic> group of <italic><tp:taxon-name><tp:taxon-name-part taxon-name-part-type="genus" reg="Amblycerus">Amblycerus</tp:taxon-name-part></tp:taxon-name></italic> Thunberg (<tp:taxon-name><tp:taxon-name-part taxon-name-part-type="order">Coleoptera</tp:taxon-name-part></tp:taxon-name>, <tp:taxon-name><tp:taxon-name-part taxon-name-part-type="family">Chrysomelidae</tp:taxon-name-part></tp:taxon-name>, <tp:taxon-name><tp:taxon-name-part taxon-name-part-type="subfamily">Bruchinae</tp:taxon-name-part></tp:taxon-name>) with descriptions of four new species and a revision of the species groups of the genus</article-title><source>Zookeys</source><day>19</day><month>09</month><year>2025</year><volume>1252</volume><fpage>35</fpage><lpage>67</lpage><pub-id pub-id-type="doi">10.3897/zookeys.1252.144951</pub-id></mixed-citation></tp:treatment-meta><tp:nomenclature><label>﻿</label><tp:taxon-name><object-id xmlns:xlink="http://www.w3.org/1999/xlink" content-type="arpha" xlink:type="simple">B59D5F85-E189-5FF0-98C1-AD387EDB83D2</object-id>
              <tp:taxon-name-part taxon-name-part-type="genus" reg="Amblycerus">Amblycerus</tp:taxon-name-part>
              <tp:taxon-name-part taxon-name-part-type="species" reg="tachigaliae">tachigaliae</tp:taxon-name-part>
            </tp:taxon-name><tp:taxon-authority>Kingsolver, 1976</tp:taxon-authority><xref ref-type="fig" rid="F10">Fig. 10A–H</xref><xref ref-type="table" rid="T1">, Table 1</xref><tp:nomenclature-citation-list><tp:nomenclature-citation><tp:taxon-name>
                  <tp:taxon-name-part taxon-name-part-type="genus" reg="Amblycerus">Amblycerus</tp:taxon-name-part> <tp:taxon-name-part taxon-name-part-type="species" reg="tachigaliae">tachigaliae</tp:taxon-name-part></tp:taxon-name><comment>Kingsolver, 1976: 150–151 (detailed original description, type locality: Panama); <xref ref-type="bibr" rid="B18">Kingsolver 1980</xref>: 238–239 (mentioned); <xref ref-type="bibr" rid="B12">Johnson and Kingsolver 1981</xref>: 410 (checklist); <xref ref-type="bibr" rid="B22">Kitajima and Augspurger 1989</xref>: 1105 (distribution, host association, ecology); <xref ref-type="bibr" rid="B50">Udayagiri and Wadhi 1989</xref>: 15 (catalog); <xref ref-type="bibr" rid="B46">Romero-Nápoles et al. 2021</xref>: 210 (catalog).</comment></tp:nomenclature-citation></tp:nomenclature-citation-list></tp:nomenclature><tp:treatment-sec sec-type="type material" id="SECID0ENKCI"><title>Type material.</title><p><bold><italic>Holotype</italic></bold> • Deposited in <named-content xmlns:xlink="http://www.w3.org/1999/xlink" content-type="dwc:institutional_code" xlink:title="United States National Museum of Natural History" xlink:href="http://grbio.org/institution/smithsonian-institution-national-museum-natural-history-0" xlink:type="simple">USNM</named-content>, male, with labels: Panama: Barro Colorado I.; feb. 1975; Robin Foster, coll., reared from seeds of <italic><tp:taxon-name><tp:taxon-name-part taxon-name-part-type="genus" reg="Tachigali">Tachigali</tp:taxon-name-part> <tp:taxon-name-part taxon-name-part-type="species" reg="versicolor">versicolor</tp:taxon-name-part></tp:taxon-name></italic> Standley &amp; Williams. <bold><italic>Paratypes</italic></bold> • (<italic>n</italic> = 2), two same locality, one female; 24-II-1975; T. L. Erwin coll., at light in <named-content xmlns:xlink="http://www.w3.org/1999/xlink" content-type="dwc:institutional_code" xlink:title="United States National Museum of Natural History" xlink:href="http://grbio.org/institution/smithsonian-institution-national-museum-natural-history-0" xlink:type="simple">USNM</named-content>, one male; 10-III-1961; J. M. Campbell coll., at light, in CNC (Canadian National Collection, Ottawa). (<xref ref-type="bibr" rid="B17">Kingsolver 1976</xref>).</p><p>This species was recognized based on the original detailed description presented by <xref ref-type="bibr" rid="B17">Kingsolver (1976)</xref> where the male genitalia is well illustrated. <bold>New record</bold>. • (<italic>n</italic> = 2) Panama: Colón, Santa Rita Ridge 10–11 June 1977, coll. Howden, H. and Howden • (<italic>n</italic> = 3) Manaus, Brazil\1978 [white label, handwritten]; ♀; collected by\ M.A.S. Serrano [white label, first line printed in black, second handwritten]; <tp:taxon-name><tp:taxon-name-part taxon-name-part-type="genus" reg="Amblycerus">Amblycerus</tp:taxon-name-part> <tp:taxon-name-part taxon-name-part-type="species" reg="tachigaliae">tachigaliae</tp:taxon-name-part></tp:taxon-name>\ Kingsolver\ Det. J. Romero N. 91’ (white label, printed in black, first line bold letters); <named-content xmlns:xlink="http://www.w3.org/1999/xlink" content-type="dwc:institutional_code" xlink:title="Texas A&amp;M University Insect Collection" xlink:href="http://grbio.org/institution/texas-am-university-1" xlink:type="simple">TAMU</named-content>-ENTO X0102475 (<named-content xmlns:xlink="http://www.w3.org/1999/xlink" content-type="dwc:institutional_code" xlink:title="Texas A&amp;M University Insect Collection" xlink:href="http://grbio.org/institution/texas-am-university-1" xlink:type="simple">TAMU</named-content>) [just one with a female label]. As discussed previously, this should be considered provisional and should be confirmed based on the characters presented in the key.</p></tp:treatment-sec><tp:treatment-sec sec-type="diagnosis" id="SECID0ESMCI"><title>Diagnosis.</title><p><italic><tp:taxon-name><tp:taxon-name-part taxon-name-part-type="genus" reg="Amblycerus">Amblycerus</tp:taxon-name-part> <tp:taxon-name-part taxon-name-part-type="species" reg="tachigaliae">tachigaliae</tp:taxon-name-part></tp:taxon-name></italic> has a number of sclerites in the internal sac of male genitalia that distinguish it from the other species of the group <italic><tp:taxon-name><tp:taxon-name-part taxon-name-part-type="genus" reg="Amblycerus"/><tp:taxon-name-part taxon-name-part-type="species" reg="sclerolobii">sclerolobii</tp:taxon-name-part></tp:taxon-name></italic> (Fig. <xref ref-type="fig" rid="F10">10G</xref>). It has an extra pair of sclerites at <abbrev xmlns:xlink="http://www.w3.org/1999/xlink" xlink:title="median region" id="ABBRID0ERNCI" xlink:type="simple">MR</abbrev>, short and denticulate, in addition to the pair of laminar sclerites and unpaired wishbone-shaped sclerites shared by the other species of the group.</p><fig id="F10" position="float" orientation="portrait"><object-id xmlns:xlink="http://www.w3.org/1999/xlink" content-type="doi" xlink:type="simple">10.3897/zookeys.1252.144951.figure10</object-id><object-id xmlns:xlink="http://www.w3.org/1999/xlink" content-type="arpha" xlink:type="simple">F0DDE604-B1F6-5A22-BF3F-D961B6FBC126</object-id><label>Figure 10.</label><caption><p><italic><tp:taxon-name><tp:taxon-name-part taxon-name-part-type="genus" reg="Amblycerus">Amblycerus</tp:taxon-name-part> <tp:taxon-name-part taxon-name-part-type="species" reg="tachigaliae">tachigaliae</tp:taxon-name-part></tp:taxon-name></italic> Kingsolver, 1976 <bold>A</bold> dorsal view <bold>B</bold> scutellum <bold>C</bold> lateral view <bold>D</bold> lateral view variation <bold>E</bold> head frontal view <bold>F</bold> male pygidium <bold>G</bold> median lobe of male genitalia <bold>H</bold> tegmen of male genitalia. Scale bars: 1.0 mm (<bold>A, C–F</bold>); 0.5 mm (<bold>B, G, H</bold>).</p></caption><graphic xmlns:xlink="http://www.w3.org/1999/xlink" xlink:href="zookeys-1252-035_article-144951__-g010.jpg" position="float" orientation="portrait" xlink:type="simple" id="oo_1419231.jpg"><uri content-type="original_file" xlink:type="simple">https://binary.pensoft.net/fig/1419231</uri></graphic></fig></tp:treatment-sec><tp:treatment-sec sec-type="notes" id="SECID0EBPCI"><title>Note.</title><p>In the original description of <italic><tp:taxon-name><tp:taxon-name-part taxon-name-part-type="genus" reg="Amblycerus">A.</tp:taxon-name-part> <tp:taxon-name-part taxon-name-part-type="species" reg="tachigaliae">tachigaliae</tp:taxon-name-part></tp:taxon-name></italic>, <xref ref-type="bibr" rid="B17">Kingsolver (1976)</xref> did not mention the pair of sclerites, short and denticulate at <abbrev xmlns:xlink="http://www.w3.org/1999/xlink" xlink:title="median region" id="ABBRID0EWPCI" xlink:type="simple">MR</abbrev> (Fig. <xref ref-type="fig" rid="F10">10G</xref>). However, we can identify them in the drawing of male genitalia of <xref ref-type="bibr" rid="B17">Kingsolver (1976)</xref> by carefully observing the teeth placed at the same position as these sclerites. We illustrate the extreme contrasts observed in the integument coloration between ventrites of the thorax, legs, and abdomen for <italic><tp:taxon-name><tp:taxon-name-part taxon-name-part-type="genus" reg="Amblycerus">A.</tp:taxon-name-part> <tp:taxon-name-part taxon-name-part-type="species" reg="tachigaliae">tachigaliae</tp:taxon-name-part></tp:taxon-name></italic> (Fig. <xref ref-type="fig" rid="F10">10C, D</xref>).</p></tp:treatment-sec><tp:treatment-sec sec-type="distribution" id="SECID0ERQCI"><title>Distribution.</title><p>Panama (Barro Colorado Island, Colón*), Brazil (Amazonas-Manaus*)</p></tp:treatment-sec><tp:treatment-sec sec-type="host" id="SECID0EWQCI"><title>Host plant.</title><p><tp:taxon-name><tp:taxon-name-part taxon-name-part-type="family">Fabaceae</tp:taxon-name-part></tp:taxon-name>: <italic><tp:taxon-name><tp:taxon-name-part taxon-name-part-type="genus" reg="Tachigali">Tachigali</tp:taxon-name-part> <tp:taxon-name-part taxon-name-part-type="species" reg="versicolor">versicolor</tp:taxon-name-part></tp:taxon-name></italic> Standl. &amp; L.O. Williams (quoted erroneously as <italic><tp:taxon-name><tp:taxon-name-part taxon-name-part-type="genus" reg="Tachigalia">Tachigalia</tp:taxon-name-part> <tp:taxon-name-part taxon-name-part-type="species" reg="versicolor">versicolor</tp:taxon-name-part></tp:taxon-name></italic>)</p><sec sec-type="﻿Species excluded from the sclerolobii group" id="SECID0EXRCI"><title>﻿Species excluded from the <italic><tp:taxon-name><tp:taxon-name-part taxon-name-part-type="genus" reg="Amblycerus"/><tp:taxon-name-part taxon-name-part-type="species" reg="sclerolobii">sclerolobii</tp:taxon-name-part></tp:taxon-name></italic> group</title></sec></tp:treatment-sec><tp:treatment-sec><!--Section generated to contain objects referenced in tp:taxon-treatment.--><table-wrap id="T1" position="float" orientation="portrait"><label>Table 1.</label><caption><p>Species of the <italic><tp:taxon-name><tp:taxon-name-part taxon-name-part-type="genus" reg="Amblycerus"/><tp:taxon-name-part taxon-name-part-type="species" reg="sclerolobii">sclerolobii</tp:taxon-name-part></tp:taxon-name></italic> group of <italic><tp:taxon-name><tp:taxon-name-part taxon-name-part-type="genus" reg="Amblycerus">Amblycerus</tp:taxon-name-part></tp:taxon-name></italic> studied in this paper and the excluded species, their distribution and host plants. (-) Excluded species, (*) New record.</p></caption><table id="TID0E35AI" rules="all"><tbody><tr><th rowspan="1" colspan="1">Species</th><th rowspan="1" colspan="1">Distribution</th><th rowspan="1" colspan="1">Host plants</th></tr><tr><td rowspan="1" colspan="1"><italic><tp:taxon-name><tp:taxon-name-part taxon-name-part-type="genus" reg="Amblycerus">A.</tp:taxon-name-part> <tp:taxon-name-part taxon-name-part-type="species" reg="truncatus">truncatus</tp:taxon-name-part></tp:taxon-name></italic> sp. nov.</td><td rowspan="1" colspan="1">Brazil (Mato Grosso-Sinop)</td><td rowspan="1" colspan="1"><italic><tp:taxon-name><tp:taxon-name-part taxon-name-part-type="genus" reg="Dimorphandra">Dimorphandra</tp:taxon-name-part> <tp:taxon-name-part taxon-name-part-type="species" reg="macrostachya">macrostachya</tp:taxon-name-part></tp:taxon-name></italic> (<tp:taxon-name><tp:taxon-name-part taxon-name-part-type="family">Fabaceae</tp:taxon-name-part></tp:taxon-name>)</td></tr><tr><td rowspan="1" colspan="1"><italic><tp:taxon-name><tp:taxon-name-part taxon-name-part-type="genus" reg="Amblycerus">A.</tp:taxon-name-part> <tp:taxon-name-part taxon-name-part-type="species" reg="falcorostrus">falcorostrus</tp:taxon-name-part></tp:taxon-name></italic> sp. nov.</td><td rowspan="1" colspan="1">Brazil (Amazonas-Manaus)</td><td rowspan="1" colspan="1">Unknown</td></tr><tr><td rowspan="1" colspan="1"><italic><tp:taxon-name><tp:taxon-name-part taxon-name-part-type="genus" reg="Amblycerus">A.</tp:taxon-name-part> <tp:taxon-name-part taxon-name-part-type="species" reg="biacutus">biacutus</tp:taxon-name-part></tp:taxon-name></italic> sp. nov.</td><td rowspan="1" colspan="1">Brazil (Amazonas-Manaus)</td><td rowspan="1" colspan="1"><italic><tp:taxon-name><tp:taxon-name-part taxon-name-part-type="genus" reg="Stryphnodendron">Stryphnodendron</tp:taxon-name-part></tp:taxon-name></italic> sp. (<tp:taxon-name><tp:taxon-name-part taxon-name-part-type="family">Fabaceae</tp:taxon-name-part></tp:taxon-name>)</td></tr><tr><td rowspan="1" colspan="1"><italic><tp:taxon-name><tp:taxon-name-part taxon-name-part-type="genus" reg="Amblycerus">A.</tp:taxon-name-part> <tp:taxon-name-part taxon-name-part-type="species" reg="morsei">morsei</tp:taxon-name-part></tp:taxon-name></italic> sp. nov.</td><td rowspan="1" colspan="1">Brazil (Amazonas-Manaus)</td><td rowspan="1" colspan="1"><italic><tp:taxon-name><tp:taxon-name-part taxon-name-part-type="genus" reg="Dinizia">Dinizia</tp:taxon-name-part> <tp:taxon-name-part taxon-name-part-type="species" reg="excelsa">excelsa</tp:taxon-name-part></tp:taxon-name></italic> (<tp:taxon-name><tp:taxon-name-part taxon-name-part-type="family">Fabaceae</tp:taxon-name-part></tp:taxon-name>)</td></tr><tr><td rowspan="1" colspan="1">
                <italic>
                  <tp:taxon-name><tp:taxon-name-part taxon-name-part-type="genus" reg="Amblycerus">A.</tp:taxon-name-part> <tp:taxon-name-part taxon-name-part-type="species" reg="manauara">manauara</tp:taxon-name-part></tp:taxon-name>
                </italic>
              </td><td rowspan="1" colspan="1">Brazil (Amazonas-Manaus)</td><td rowspan="1" colspan="1">Unknown</td></tr><tr><td rowspan="1" colspan="1">
                <italic>
                  <tp:taxon-name><tp:taxon-name-part taxon-name-part-type="genus" reg="Amblycerus">A.</tp:taxon-name-part> <tp:taxon-name-part taxon-name-part-type="species" reg="sclerolobii">sclerolobii</tp:taxon-name-part></tp:taxon-name>
                </italic>
              </td><td rowspan="1" colspan="1">Brazil (Amazonas-Estirão do Equador, Minas Gerais-Viçosa)</td><td rowspan="1" colspan="1"><italic><tp:taxon-name><tp:taxon-name-part taxon-name-part-type="genus" reg="Tachigali">Tachigali</tp:taxon-name-part> <tp:taxon-name-part taxon-name-part-type="species" reg="denudata">denudata</tp:taxon-name-part></tp:taxon-name></italic> (<tp:taxon-name><tp:taxon-name-part taxon-name-part-type="family">Fabaceae</tp:taxon-name-part></tp:taxon-name>), <italic><tp:taxon-name><tp:taxon-name-part taxon-name-part-type="genus" reg="Tachigali">Tachigali</tp:taxon-name-part></tp:taxon-name></italic> sp.</td></tr><tr><td rowspan="1" colspan="1">
                <italic>
                  <tp:taxon-name><tp:taxon-name-part taxon-name-part-type="genus" reg="Amblycerus">A.</tp:taxon-name-part> <tp:taxon-name-part taxon-name-part-type="species" reg="tachigaliae">tachigaliae</tp:taxon-name-part></tp:taxon-name>
                </italic>
              </td><td rowspan="1" colspan="1">Panama (Barro Colorado Isl., Colón*), Brazil* (Amazonas- Manaus)</td><td rowspan="1" colspan="1"><italic><tp:taxon-name><tp:taxon-name-part taxon-name-part-type="genus" reg="Tachigali">Tachigali</tp:taxon-name-part> <tp:taxon-name-part taxon-name-part-type="species" reg="versicolor">versicolor</tp:taxon-name-part></tp:taxon-name></italic> (<tp:taxon-name><tp:taxon-name-part taxon-name-part-type="family">Fabaceae</tp:taxon-name-part></tp:taxon-name>)</td></tr><tr><td rowspan="1" colspan="1">
                <italic>
                  <tp:taxon-name><tp:taxon-name-part taxon-name-part-type="genus" reg="Amblycerus">A.</tp:taxon-name-part> <tp:taxon-name-part taxon-name-part-type="species" reg="kingsolveri">kingsolveri</tp:taxon-name-part></tp:taxon-name>
                </italic>
              </td><td rowspan="1" colspan="1">Brazil (Amazonas-Manaus-Rio Tarumã Mirim)</td><td rowspan="1" colspan="1">Unknown</td></tr><tr><td rowspan="1" colspan="1">
                <italic>
                  <tp:taxon-name><tp:taxon-name-part taxon-name-part-type="genus" reg="Amblycerus">A.</tp:taxon-name-part> <tp:taxon-name-part taxon-name-part-type="species" reg="marinonii">marinonii</tp:taxon-name-part></tp:taxon-name>
                </italic>
              </td><td rowspan="1" colspan="1">Brazil (Mato Grosso-Cuiabá, Goiás-Dianópolis, Barro Alto*)</td><td rowspan="1" colspan="1"><italic><tp:taxon-name><tp:taxon-name-part taxon-name-part-type="genus" reg="Tachigali">Tachigali</tp:taxon-name-part> <tp:taxon-name-part taxon-name-part-type="species" reg="rubiginosa">rubiginosa</tp:taxon-name-part></tp:taxon-name></italic> (<tp:taxon-name><tp:taxon-name-part taxon-name-part-type="family">Fabaceae</tp:taxon-name-part></tp:taxon-name>)</td></tr><tr><td rowspan="1" colspan="1">
                <italic>
                  <tp:taxon-name><tp:taxon-name-part taxon-name-part-type="genus" reg="Amblycerus">A.</tp:taxon-name-part> <tp:taxon-name-part taxon-name-part-type="species" reg="bicolor">bicolor</tp:taxon-name-part></tp:taxon-name>
                </italic>
              </td><td rowspan="1" colspan="1">Brazil (Para), Suriname, French Guiana</td><td rowspan="1" colspan="1"><tp:taxon-name><tp:taxon-name-part taxon-name-part-type="genus" reg="Cassia">Cassia</tp:taxon-name-part></tp:taxon-name> sp. (<tp:taxon-name><tp:taxon-name-part taxon-name-part-type="family">Fabaceae</tp:taxon-name-part></tp:taxon-name>)</td></tr></tbody></table></table-wrap></tp:treatment-sec><ref-list><ref id="B18"><mixed-citation xmlns:xlink="http://www.w3.org/1999/xlink" xlink:type="simple"><person-group><name name-style="western"><surname>Kingsolver</surname><given-names>JM</given-names></name></person-group> (<year>1980</year>) <article-title>Eighteen new species of <tp:taxon-name><tp:taxon-name-part taxon-name-part-type="family">Bruchidae</tp:taxon-name-part></tp:taxon-name>, principally from Costa Rica, with host records and distributional notes (<tp:taxon-name><tp:taxon-name-part taxon-name-part-type="class">Insecta</tp:taxon-name-part></tp:taxon-name>: <tp:taxon-name><tp:taxon-name-part taxon-name-part-type="order">Coleoptera</tp:taxon-name-part></tp:taxon-name>).</article-title><source>Proceedings of the Biological Society of Washington</source><volume>93</volume>: <fpage>229</fpage>–<lpage>283</lpage>.</mixed-citation></ref><ref id="B12"><mixed-citation xmlns:xlink="http://www.w3.org/1999/xlink" xlink:type="simple"><person-group><name name-style="western"><surname>Johnson</surname><given-names>CD</given-names></name><name name-style="western"><surname>Kingsolver</surname><given-names>JM</given-names></name></person-group> (<year>1981</year>) <article-title>Checklist of the <tp:taxon-name><tp:taxon-name-part taxon-name-part-type="family">Bruchidae</tp:taxon-name-part></tp:taxon-name> (<tp:taxon-name><tp:taxon-name-part taxon-name-part-type="order">Coleoptera</tp:taxon-name-part></tp:taxon-name>) of Canada, United States, Mexico, Central America and the West Indies.</article-title><source>The Coleopterists Bulletin</source><volume>35</volume>(<issue>4</issue>): <fpage>409</fpage>–<lpage>422</lpage>.</mixed-citation></ref><ref id="B22"><mixed-citation xmlns:xlink="http://www.w3.org/1999/xlink" xlink:type="simple"><person-group><name name-style="western"><surname>Kitajima</surname><given-names>K</given-names></name><name name-style="western"><surname>Augspurger</surname><given-names>CK</given-names></name></person-group> (<year>1989</year>) <article-title>Seed and seedling ecology of a monocarpic tropical tree, <italic><tp:taxon-name><tp:taxon-name-part taxon-name-part-type="genus">Tachigali</tp:taxon-name-part> <tp:taxon-name-part taxon-name-part-type="species">versicolor</tp:taxon-name-part></tp:taxon-name></italic>.</article-title><source>Ecology</source><volume>70</volume>: <fpage>1102</fpage>–<lpage>1114</lpage>. <ext-link xlink:href="10.2307/1941379" ext-link-type="doi" xlink:type="simple">https://doi.org/10.2307/1941379</ext-link></mixed-citation></ref><ref id="B50"><mixed-citation xmlns:xlink="http://www.w3.org/1999/xlink" xlink:type="simple"><person-group><name name-style="western"><surname>Udayagiri</surname><given-names>S</given-names></name><name name-style="western"><surname>Wadhi</surname><given-names>SR</given-names></name></person-group> (<year>1989</year>) <article-title>Catalog of <tp:taxon-name><tp:taxon-name-part taxon-name-part-type="family">Bruchidae</tp:taxon-name-part></tp:taxon-name>.</article-title><source>Memoirs of the American Entomological Institute</source><volume>45</volume>: <fpage>1</fpage>–<lpage>300</lpage>.</mixed-citation></ref><ref id="B46"><mixed-citation xmlns:xlink="http://www.w3.org/1999/xlink" xlink:type="simple"><person-group><name name-style="western"><surname>Romero-Nápoles</surname><given-names>J</given-names></name><name name-style="western"><surname>Yus-Ramos</surname><given-names>R</given-names></name><name name-style="western"><surname>Amador-Mojena</surname><given-names>P</given-names></name></person-group> (<year>2021</year>) <article-title>Lista comentada de los Brúquidos (<tp:taxon-name><tp:taxon-name-part taxon-name-part-type="order">Coleoptera</tp:taxon-name-part></tp:taxon-name>: <tp:taxon-name><tp:taxon-name-part taxon-name-part-type="family">Bruchidae</tp:taxon-name-part></tp:taxon-name>) de Brasil. Boletín de la Sociedad Entomológica Aragonesa (S.E.A.</article-title><source>)</source><volume>68</volume>: <fpage>203</fpage>–<lpage>244</lpage>.</mixed-citation></ref><ref id="B17"><mixed-citation xmlns:xlink="http://www.w3.org/1999/xlink" xlink:type="simple"><person-group><name name-style="western"><surname>Kingsolver</surname><given-names>JM</given-names></name></person-group> (<year>1976</year>) <article-title>A new species of <italic><tp:taxon-name><tp:taxon-name-part taxon-name-part-type="genus">Amblycerus</tp:taxon-name-part></tp:taxon-name></italic> from Panama (<tp:taxon-name><tp:taxon-name-part taxon-name-part-type="order">Coleoptera</tp:taxon-name-part></tp:taxon-name>: <tp:taxon-name><tp:taxon-name-part taxon-name-part-type="family">Bruchidae</tp:taxon-name-part></tp:taxon-name>).</article-title><source>Journal of the Washington Academy of Sciences</source><volume>66</volume>: <fpage>150</fpage>–<lpage>151</lpage>.</mixed-citation></ref></ref-list></tp:taxon-treatment>
